# Supplementary material for: Synthesis and stereochemical analysis of dynamic planar chiral oxa[7]orthocyclophene
Source: Beilstein J Org Chem. 2026 Mar 11;22:436–42. doi: 10.3762/bjoc.22.30 (PMC12990439; doi:10.3762/bjoc.22.30)
Supplement: File 2 — Crystallographic information file of compound 1ac. [file Beilstein_J_Org_Chem-22-436-s002.cif]

data_1ac
_audit_creation_date               2022-11-26
_audit_creation_method
;
Olex2 1.5-ac5-020
(compiled 2021.11.16 svn.r5db059d7 for Rigaku Oxford Diffraction, GUI svn.r6430)
;
_shelx_SHELXL_version_number       '2018/3'
_audit_contact_author_address      ?
_audit_contact_author_email        ?
_audit_contact_author_name         ''
_audit_contact_author_phone        ?
_publ_contact_author_id_orcid      ?
_publ_section_references
;
Dolomanov, O.V., Bourhis, L.J., Gildea, R.J, Howard, J.A.K. & Puschmann, H.
 (2009), J. Appl. Cryst. 42, 339-341.

Sheldrick, G.M. (2015). Acta Cryst. A71, 3-8.

Sheldrick, G.M. (2015). Acta Cryst. C71, 3-8.
;
_chemical_name_common              ?
_chemical_name_systematic          ?
_chemical_formula_moiety           'C18 H18 O'
_chemical_formula_sum              'C18 H18 O'
_chemical_formula_weight           250.32
_chemical_melting_point            ?
_chemical_oxdiff_formula           C18H18O
loop_
  _atom_type_symbol
  _atom_type_description
  _atom_type_scat_dispersion_real
  _atom_type_scat_dispersion_imag
  _atom_type_scat_source
 'C' 'C' 0.0181 0.0091 'International Tables Vol C Tables 4.2.6.8 and 6.1.1.4'
 'H' 'H' 0.0000 0.0000 'International Tables Vol C Tables 4.2.6.8 and 6.1.1.4'
 'O' 'O' 0.0492 0.0322 'International Tables Vol C Tables 4.2.6.8 and 6.1.1.4'

_shelx_space_group_comment
;
The symmetry employed for this shelxl refinement is uniquely defined
by the following loop, which should always be used as a source of
symmetry information in preference to the above space-group names.
They are only intended as comments.
;
_space_group_crystal_system        'monoclinic'
_space_group_IT_number             14
_space_group_name_H-M_alt          'P 1 21/c 1'
_space_group_name_Hall             '-P 2ybc'
loop_
  _space_group_symop_operation_xyz
 'x, y, z'
 '-x, y+1/2, -z+1/2'
 '-x, -y, -z'
 'x, -y-1/2, z-1/2'

_cell_length_a                     8.6010(2)
_cell_length_b                     20.0405(4)
_cell_length_c                     7.9500(2)
_cell_angle_alpha                  90
_cell_angle_beta                   101.172(2)
_cell_angle_gamma                  90
_cell_volume                       1344.36(5)
_cell_formula_units_Z              4
_cell_measurement_reflns_used      7002
_cell_measurement_temperature      302.89(10)
_cell_measurement_theta_max        79.7050
_cell_measurement_theta_min        4.4040
_shelx_estimated_absorpt_T_max     0.919
_shelx_estimated_absorpt_T_min     0.894
_exptl_absorpt_coefficient_mu      0.575
_exptl_absorpt_correction_T_max    1.00000
_exptl_absorpt_correction_T_min    0.70841
_exptl_absorpt_correction_type     multi-scan
_exptl_absorpt_process_details
;
CrysAlisPro 1.171.42.72a (Rigaku Oxford Diffraction, 2022)
Empirical absorption correction using spherical harmonics,
implemented in SCALE3 ABSPACK scaling algorithm.
;
_exptl_absorpt_special_details     ?
_exptl_crystal_colour              'clear light colourless'
_exptl_crystal_colour_lustre       clear
_exptl_crystal_colour_modifier     light
_exptl_crystal_colour_primary      colourless
_exptl_crystal_density_diffrn      1.237
_exptl_crystal_density_meas        ?
_exptl_crystal_density_method      ?
_exptl_crystal_description         prism
_exptl_crystal_F_000               536
_exptl_crystal_size_max            0.2
_exptl_crystal_size_mid            0.15
_exptl_crystal_size_min            0.15
_exptl_transmission_factor_max     ?
_exptl_transmission_factor_min     ?
_diffrn_reflns_av_R_equivalents    0.0297
_diffrn_reflns_av_unetI/netI       0.0218
_diffrn_reflns_Laue_measured_fraction_full  1.000
_diffrn_reflns_Laue_measured_fraction_max  0.983
_diffrn_reflns_limit_h_max         10
_diffrn_reflns_limit_h_min         -10
_diffrn_reflns_limit_k_max         25
_diffrn_reflns_limit_k_min         -22
_diffrn_reflns_limit_l_max         10
_diffrn_reflns_limit_l_min         -9
_diffrn_reflns_number              13669
_diffrn_reflns_point_group_measured_fraction_full  1.000
_diffrn_reflns_point_group_measured_fraction_max  0.983
_diffrn_reflns_theta_full          67.684
_diffrn_reflns_theta_max           79.709
_diffrn_reflns_theta_min           4.412
_diffrn_ambient_environment        air
_diffrn_ambient_temperature        302.89(10)
_diffrn_detector                   'Hybrid Pixel Array Detector'
_diffrn_detector_area_resol_mean   10.0000
_diffrn_detector_type              HyPix
_diffrn_measured_fraction_theta_full  1.000
_diffrn_measured_fraction_theta_max  0.983
_diffrn_measurement_details
;
List of Runs (angles in degrees, time in seconds):

  # Type    Start    End  Width  t~exp~   \w     \q     \k     \f   Frames
--------------------------------------------------------------------------
  1  \w    -72.00 -33.00   0.50    0.10    -- -104.00  77.00 120.00   78
  2  \w    -51.00 -22.00   0.50    0.10    -- -104.00  63.00  90.00   58
  3  \w    -52.00 -21.00   0.50    0.10    -- -104.00  63.00 -30.00   62
  4  \w      8.00  33.00   0.50    0.05    --  -15.46  29.00  22.00   50
  5  \w     -2.00  26.00   0.50    0.05    --   15.46  29.00  22.00   56
  6  \w    -22.00  15.00   0.50    0.05    --   15.46  77.00 120.00   74
  7  \w    -26.00  11.00   0.50    0.05    --   15.46  77.00  30.00   74
  8  \w    -17.00  59.00   0.50    0.05    --   15.46  57.00-120.00  152
  9  \w     -9.00  18.00   0.50    0.05    --   15.46  77.00 -60.00   54
 10  \w     31.00  98.00   0.50    0.05    --   15.46  29.00  22.00  134
 11  \w    108.00 149.00   0.50    0.10    --   71.98  77.00 -90.00   82
 12  \w    108.00 141.00   0.50    0.10    --   71.98  77.00-120.00   66
 13  \w    110.00 159.00   0.50    0.10    --  128.50  77.00-150.00   98
 14  \w    151.00 176.00   0.50    0.10    --  128.50  77.00 -90.00   50
 15  \w    145.00 177.00   0.50    0.10    --  128.50  77.00 -30.00   64
 16  \w    108.00 139.00   0.50    0.10    --  128.50  77.00 -30.00   62
 17  \w    115.00 140.00   0.50    0.10    --  128.50  77.00  60.00   50
 18  \w     99.00 131.00   0.50    0.10    --  128.50  63.00  90.00   64
 19  \w    137.00 167.00   0.50    0.10    --  128.50  63.00  90.00   60
 20  \w    100.00 170.00   0.50    0.10    --  128.50  63.00 120.00  140
 21  \w     32.00  57.00   0.50    0.10    --   71.98  56.00 139.65   50
 22  \w     31.00  57.00   0.50    0.10    --   71.98  54.00 169.81   52
 23  \w     33.00  58.00   0.50    0.10    --   71.98  57.00 115.55   50
 24  \w     97.00 159.00   0.50    0.10    --  128.50  63.00  60.00  124
 25  \w    100.00 158.00   0.50    0.10    --  128.50  63.00 -90.00  116
 26  \w     88.00 132.00   0.50    0.10    --  128.50  50.00-150.00   88
 27  \w     89.00 178.00   0.50    0.10    --  128.50  50.00-180.00  178
 28  \w     87.00 141.00   0.50    0.10    --   71.98  51.00-152.56  108
 29  \w     31.00  74.00   0.50    0.10    --   71.98  51.00-152.56   86
 30  \w     89.00 114.00   0.50    0.10    --  128.50  50.00  90.00   50
 31  \w     93.00 122.00   0.50    0.10    --  128.50  50.00 120.00   58
 32  \w    123.00 149.00   0.50    0.10    --  128.50  38.00 150.00   52
 33  \w     92.00 142.00   0.50    0.10    --  128.50  50.00 150.00  100
 34  \w     90.00 115.00   0.50    0.10    --  128.50  38.00 150.00   50
 35  \w     86.00 120.00   0.50    0.10    --  128.50  38.00 120.00   68
 36  \w     84.00 115.00   0.50    0.10    --  128.50  38.00  90.00   62
 37  \w     63.00  97.00   0.50    0.10    --   71.98  45.00 120.00   68
 38  \w     25.00 153.00   0.50    0.10    --   71.98  29.00  22.00  256
 39  \w    151.00 176.00   0.50    0.10    --  128.50  38.00  90.00   50
 40  \w    121.00 148.00   0.50    0.10    --  128.50  29.00  22.00   54
 41  \w    151.00 176.00   0.50    0.10    --  128.50  38.00-150.00   50
 42  \w     84.00 121.00   0.50    0.10    --  128.50  38.00-150.00   74
 43  \w    100.00 143.00   0.50    0.10    --   71.98 125.00-120.00   86
 44  \w     52.00  77.00   0.50    0.10    --  128.50 -77.00  30.00   50
 45  \w     39.00  65.00   0.50    0.10    --  128.50 -77.00   0.00   52
 46  \w     42.00  75.00   0.50    0.10    --  128.50 -77.00 -90.00   66
 47  \w     37.00  62.00   0.50    0.10    --  128.50 -77.00-120.00   50
 48  \w    -17.00   8.00   0.50    0.10    --   71.98 -30.00 -90.00   50
 49  \w    -18.00   8.00   0.50    0.10    --   71.98 -30.00-120.00   52
 50  \w    -65.00 -30.00   0.50    0.05    --   15.46 -29.00-137.00   70
 51  \w     57.00  92.00   0.50    0.10    --  128.50-111.00 120.00   70
 52  \w     49.00  85.00   0.50    0.10    --  128.50-111.00  90.00   72
 53  \w     43.00  93.00   0.50    0.10    --  128.50-111.00   0.00  100
 54  \w     56.00  88.00   0.50    0.10    --  128.50 -91.00   0.00   64
 55  \w     56.00  83.00   0.50    0.10    --  128.50 -91.00  90.00   54
 56  \w     39.00  92.00   0.50    0.10    --  128.50 -91.00 120.00  106
 57  \w     50.00  90.00   0.50    0.10    --  128.50-111.00 -90.00   80
 58  \w     52.00  81.00   0.50    0.10    --  128.50-111.00-180.00   58
 59  \w      2.00  65.00   0.50    0.05    --   15.46 -99.00-120.00  126
 60  \w   -104.00 -58.00   0.50    0.10    -- -104.00 -29.00-137.00   92
 61  \w   -174.00-118.00   0.50    0.10    -- -104.00 -50.00  90.00  112
 62  \w   -109.00 -64.00   0.50    0.10    -- -104.00 -50.00 120.00   90
 63  \w    -89.00 -63.00   0.50    0.10    -- -104.00 -50.00 150.00   52
 64  \w    -88.00 -62.00   0.50    0.10    -- -104.00 -50.00  90.00   52
 65  \w    -93.00 -62.00   0.50    0.10    -- -104.00 -50.00  60.00   62
 66  \w    -95.00 -62.00   0.50    0.10    -- -104.00 -50.00  30.00   66
 67  \w    -65.00 -31.00   0.50    0.10    --  -71.98 -49.00  51.97   68
 68  \w   -175.00-104.00   0.50    0.10    -- -104.00 -50.00  30.00  142
 69  \w   -161.00-135.00   0.50    0.10    -- -104.00 -50.00  60.00   52
 70  \w    -98.00 -72.00   0.50    0.10    -- -104.00 -38.00 120.00   52
 71  \w    -51.00 -26.00   0.50    0.05    --  -15.46 -29.00-137.00   50
 72  \w   -104.00 -33.00   0.50    0.10    --  -71.98 -29.00-137.00  142
 73  \w    -98.00 -62.00   0.50    0.10    --  -71.98 -45.00-180.00   72
 74  \w   -148.00 -89.00   0.50    0.10    --  -71.98 -61.00-180.00  118
 75  \w   -139.00 -95.00   0.50    0.10    --  -71.98-125.00  30.00   88
;
_diffrn_measurement_device         'four-circle diffractometer'
_diffrn_measurement_device_type    'XtaLAB Synergy R, DW system, HyPix'
_diffrn_measurement_method         '\w scans'
_diffrn_orient_matrix_type        
 'CrysAlisPro convention (1999,Acta A55,543-557)'
_diffrn_orient_matrix_UB_11        0.1580857000
_diffrn_orient_matrix_UB_12        -0.0156542000
_diffrn_orient_matrix_UB_13        0.1216350000
_diffrn_orient_matrix_UB_21        0.0913434000
_diffrn_orient_matrix_UB_22        0.0247293000
_diffrn_orient_matrix_UB_23        -0.1367188000
_diffrn_orient_matrix_UB_31        0.0029607000
_diffrn_orient_matrix_UB_32        0.0710851000
_diffrn_orient_matrix_UB_33        0.0741873000
_diffrn_radiation_monochromator    mirror
_diffrn_radiation_probe            x-ray
_diffrn_radiation_type             'Cu K\a'
_diffrn_radiation_wavelength       1.54184
_diffrn_source                     'Rotating-anode X-ray tube'
_diffrn_source_type                'Rigaku (Cu) X-ray Source'
_reflns_Friedel_coverage           0.000
_reflns_Friedel_fraction_full      .
_reflns_Friedel_fraction_max       .
_reflns_number_gt                  2495
_reflns_number_total               2875
_reflns_special_details
;
 Reflections were merged by SHELXL according to the crystal
 class for the calculation of statistics and refinement.
 
 _reflns_Friedel_fraction is defined as the number of unique
 Friedel pairs measured divided by the number that would be
 possible theoretically, ignoring centric projections and
 systematic absences.
;
_reflns_threshold_expression       'I > 2\s(I)'
_computing_cell_refinement         'CrysAlisPro 1.171.42.72a (Rigaku OD, 2022)'
_computing_data_collection         'CrysAlisPro 1.171.42.72a (Rigaku OD, 2022)'
_computing_data_reduction          'CrysAlisPro 1.171.42.72a (Rigaku OD, 2022)'
_computing_molecular_graphics      'Olex2 1.5-ac5-020 (Dolomanov et al., 2009)'
_computing_publication_material    'Olex2 1.5-ac5-020 (Dolomanov et al., 2009)'
_computing_structure_refinement    'SHELXL 2018/3 (Sheldrick, 2015)'
_computing_structure_solution      'SHELXT 2018/2 (Sheldrick, 2018)'
_refine_diff_density_max           0.261
_refine_diff_density_min           -0.231
_refine_diff_density_rms           0.038
_refine_ls_extinction_coef         .
_refine_ls_extinction_method       none
_refine_ls_goodness_of_fit_ref     1.102
_refine_ls_hydrogen_treatment      constr
_refine_ls_matrix_type             full
_refine_ls_number_parameters       172
_refine_ls_number_reflns           2875
_refine_ls_number_restraints       0
_refine_ls_R_factor_all            0.0467
_refine_ls_R_factor_gt             0.0420
_refine_ls_restrained_S_all        1.102
_refine_ls_shift/su_max            0.000
_refine_ls_shift/su_mean           0.000
_refine_ls_structure_factor_coef   Fsqd
_refine_ls_weighting_details      
 'w=1/[\s^2^(Fo^2^)+(0.0642P)^2^+0.1560P] where P=(Fo^2^+2Fc^2^)/3'
_refine_ls_weighting_scheme        calc
_refine_ls_wR_factor_gt            0.1198
_refine_ls_wR_factor_ref           0.1236
_refine_special_details            ?
_olex2_refinement_description
;
1. Fixed Uiso
 At 1.2 times of:
  All C(H) groups, All C(H,H) groups
2.a Secondary CH2 refined with riding coordinates:
 C1(H1A,H1B), C4(H4A,H4B), C5(H5A,H5B), C8(H8A,H8B)
2.b Aromatic/amide H refined with riding coordinates:
 C2(H2), C9(H9), C10(H10), C11(H11), C12(H12), C14(H14), C15(H15), C16(H16),
 C17(H17), C18(H18)
;
_atom_sites_solution_hydrogens     geom
_atom_sites_solution_primary       dual
_atom_sites_solution_secondary     ?
loop_
  _atom_site_label
  _atom_site_type_symbol
  _atom_site_fract_x
  _atom_site_fract_y
  _atom_site_fract_z
  _atom_site_U_iso_or_equiv
  _atom_site_adp_type
  _atom_site_occupancy
  _atom_site_site_symmetry_order
  _atom_site_calc_flag
  _atom_site_refinement_flags_posn
  _atom_site_refinement_flags_adp
  _atom_site_refinement_flags_occupancy
  _atom_site_disorder_assembly
  _atom_site_disorder_group
 O1 O 0.21435(12) 0.45062(5) 0.28238(12) 0.0639(3) Uani 1 1 d . . . . .
 C1 C 0.20811(18) 0.47186(7) 0.45465(18) 0.0589(3) Uani 1 1 d . . . . .
 H1A H 0.110654 0.456345 0.485785 0.071 Uiso 1 1 calc R U . . .
 H1B H 0.210021 0.520202 0.460969 0.071 Uiso 1 1 calc R U . . .
 C2 C 0.34683(15) 0.44387(6) 0.57507(16) 0.0483(3) Uani 1 1 d . . . . .
 H2 H 0.443529 0.465351 0.580579 0.058 Uiso 1 1 calc R U . . .
 C3 C 0.34521(13) 0.39061(6) 0.67618(14) 0.0420(3) Uani 1 1 d . . . . .
 C4 C 0.49048(14) 0.34691(6) 0.71105(15) 0.0475(3) Uani 1 1 d . . . . .
 H4A H 0.487799 0.318797 0.809763 0.057 Uiso 1 1 calc R U . . .
 H4B H 0.584808 0.374486 0.736460 0.057 Uiso 1 1 calc R U . . .
 C5 C 0.49612(16) 0.30271(6) 0.55177(16) 0.0504(3) Uani 1 1 d . . . . .
 H5A H 0.571588 0.266903 0.585563 0.061 Uiso 1 1 calc R U . . .
 H5B H 0.392738 0.282592 0.513524 0.061 Uiso 1 1 calc R U . . .
 C6 C 0.54183(14) 0.34010(6) 0.40266(15) 0.0463(3) Uani 1 1 d . . . . .
 C7 C 0.43613(15) 0.37534(6) 0.27670(15) 0.0464(3) Uani 1 1 d . . . . .
 C8 C 0.25915(16) 0.38223(7) 0.26744(17) 0.0539(3) Uani 1 1 d . . . . .
 H8A H 0.203117 0.364358 0.159150 0.065 Uiso 1 1 calc R U . . .
 H8B H 0.228528 0.356419 0.358985 0.065 Uiso 1 1 calc R U . . .
 C9 C 0.70299(16) 0.34157(8) 0.39435(18) 0.0588(3) Uani 1 1 d . . . . .
 H9 H 0.774786 0.318667 0.476819 0.071 Uiso 1 1 calc R U . . .
 C10 C 0.75877(18) 0.37607(8) 0.2671(2) 0.0673(4) Uani 1 1 d . . . . .
 H10 H 0.866556 0.376404 0.265234 0.081 Uiso 1 1 calc R U . . .
 C11 C 0.65413(19) 0.40980(8) 0.14357(19) 0.0650(4) Uani 1 1 d . . . . .
 H11 H 0.690435 0.432970 0.057429 0.078 Uiso 1 1 calc R U . . .
 C12 C 0.49524(18) 0.40896(7) 0.14857(17) 0.0572(3) Uani 1 1 d . . . . .
 H12 H 0.424899 0.431494 0.063940 0.069 Uiso 1 1 calc R U . . .
 C13 C 0.20052(13) 0.36842(6) 0.73663(14) 0.0428(3) Uani 1 1 d . . . . .
 C14 C 0.09986(15) 0.41549(7) 0.78916(16) 0.0508(3) Uani 1 1 d . . . . .
 H14 H 0.122652 0.460662 0.782298 0.061 Uiso 1 1 calc R U . . .
 C15 C -0.03312(16) 0.39627(8) 0.85121(18) 0.0591(3) Uani 1 1 d . . . . .
 H15 H -0.099235 0.428445 0.884072 0.071 Uiso 1 1 calc R U . . .
 C16 C -0.06750(16) 0.32974(8) 0.86429(19) 0.0619(4) Uani 1 1 d . . . . .
 H16 H -0.156386 0.316731 0.906558 0.074 Uiso 1 1 calc R U . . .
 C17 C 0.03064(17) 0.28241(8) 0.8143(2) 0.0636(4) Uani 1 1 d . . . . .
 H17 H 0.007497 0.237356 0.822963 0.076 Uiso 1 1 calc R U . . .
 C18 C 0.16362(15) 0.30133(7) 0.75132(18) 0.0531(3) Uani 1 1 d . . . . .
 H18 H 0.228868 0.268790 0.718516 0.064 Uiso 1 1 calc R U . . .

loop_
  _atom_site_aniso_label
  _atom_site_aniso_U_11
  _atom_site_aniso_U_22
  _atom_site_aniso_U_33
  _atom_site_aniso_U_23
  _atom_site_aniso_U_13
  _atom_site_aniso_U_12
 O1 0.0739(6) 0.0649(6) 0.0555(5) 0.0165(4) 0.0192(5) 0.0253(5)
 C1 0.0711(8) 0.0484(7) 0.0629(8) 0.0124(6) 0.0271(6) 0.0172(6)
 C2 0.0546(7) 0.0398(6) 0.0541(7) -0.0023(5) 0.0194(5) -0.0027(5)
 C3 0.0447(6) 0.0424(6) 0.0399(5) -0.0035(4) 0.0104(4) -0.0008(4)
 C4 0.0452(6) 0.0560(7) 0.0410(6) 0.0015(5) 0.0074(5) 0.0038(5)
 C5 0.0556(7) 0.0467(6) 0.0493(7) 0.0009(5) 0.0109(5) 0.0107(5)
 C6 0.0517(6) 0.0453(6) 0.0426(6) -0.0085(4) 0.0107(5) 0.0060(5)
 C7 0.0537(7) 0.0454(6) 0.0404(6) -0.0075(4) 0.0094(5) 0.0025(5)
 C8 0.0531(7) 0.0582(8) 0.0479(7) -0.0001(5) 0.0038(5) 0.0041(5)
 C9 0.0535(7) 0.0697(9) 0.0540(7) -0.0098(6) 0.0128(6) 0.0120(6)
 C10 0.0570(8) 0.0827(10) 0.0682(9) -0.0180(8) 0.0269(7) -0.0004(7)
 C11 0.0767(9) 0.0698(9) 0.0561(8) -0.0086(6) 0.0317(7) -0.0049(7)
 C12 0.0709(8) 0.0585(8) 0.0436(6) -0.0032(5) 0.0147(6) 0.0037(6)
 C13 0.0441(6) 0.0466(6) 0.0375(5) 0.0039(4) 0.0080(4) 0.0016(4)
 C14 0.0560(7) 0.0509(7) 0.0480(6) 0.0030(5) 0.0164(5) 0.0051(5)
 C15 0.0538(7) 0.0731(9) 0.0541(7) 0.0096(6) 0.0196(6) 0.0134(6)
 C16 0.0452(6) 0.0826(10) 0.0600(8) 0.0190(7) 0.0152(6) 0.0014(6)
 C17 0.0578(8) 0.0588(8) 0.0761(9) 0.0159(7) 0.0177(7) -0.0062(6)
 C18 0.0527(7) 0.0480(7) 0.0606(7) 0.0079(5) 0.0162(6) 0.0024(5)

_geom_special_details
;
 All esds (except the esd in the dihedral angle between two l.s. planes)
 are estimated using the full covariance matrix.  The cell esds are taken
 into account individually in the estimation of esds in distances, angles
 and torsion angles; correlations between esds in cell parameters are only
 used when they are defined by crystal symmetry.  An approximate (isotropic)
 treatment of cell esds is used for estimating esds involving l.s. planes.
;
loop_
  _geom_bond_atom_site_label_1
  _geom_bond_atom_site_label_2
  _geom_bond_distance
  _geom_bond_site_symmetry_2
  _geom_bond_publ_flag
 O1 C1 1.4452(17) . ?
 O1 C8 1.4347(16) . ?
 C1 C2 1.4873(19) . ?
 C2 C3 1.3379(16) . ?
 C3 C4 1.5068(16) . ?
 C3 C13 1.4863(15) . ?
 C4 C5 1.5538(17) . ?
 C5 C6 1.5172(17) . ?
 C6 C7 1.4055(17) . ?
 C6 C9 1.4007(18) . ?
 C7 C8 1.5160(18) . ?
 C7 C12 1.3968(18) . ?
 C9 C10 1.386(2) . ?
 C10 C11 1.374(2) . ?
 C11 C12 1.375(2) . ?
 C13 C14 1.3978(17) . ?
 C13 C18 1.3916(17) . ?
 C14 C15 1.3852(18) . ?
 C15 C16 1.374(2) . ?
 C16 C17 1.378(2) . ?
 C17 C18 1.3874(18) . ?

loop_
  _geom_angle_atom_site_label_1
  _geom_angle_atom_site_label_2
  _geom_angle_atom_site_label_3
  _geom_angle
  _geom_angle_site_symmetry_1
  _geom_angle_site_symmetry_3
  _geom_angle_publ_flag
 C8 O1 C1 114.82(10) . . ?
 O1 C1 C2 109.05(10) . . ?
 C3 C2 C1 125.96(12) . . ?
 C2 C3 C4 117.99(11) . . ?
 C2 C3 C13 122.67(11) . . ?
 C13 C3 C4 118.89(10) . . ?
 C3 C4 C5 109.70(9) . . ?
 C6 C5 C4 114.14(10) . . ?
 C7 C6 C5 125.10(11) . . ?
 C9 C6 C5 117.12(11) . . ?
 C9 C6 C7 117.73(12) . . ?
 C6 C7 C8 125.82(11) . . ?
 C12 C7 C6 119.04(12) . . ?
 C12 C7 C8 115.13(12) . . ?
 O1 C8 C7 111.48(11) . . ?
 C10 C9 C6 122.05(14) . . ?
 C11 C10 C9 119.71(14) . . ?
 C10 C11 C12 119.36(14) . . ?
 C11 C12 C7 122.09(13) . . ?
 C14 C13 C3 120.04(11) . . ?
 C18 C13 C3 122.34(11) . . ?
 C18 C13 C14 117.54(11) . . ?
 C15 C14 C13 121.38(13) . . ?
 C16 C15 C14 120.10(13) . . ?
 C15 C16 C17 119.55(13) . . ?
 C16 C17 C18 120.65(13) . . ?
 C17 C18 C13 120.78(13) . . ?

_shelx_res_file
;
TITL yhs451_auto_a.res in P2(1)/c
    yhs451_auto.res
    created by SHELXL-2018/3 at 13:09:39 on 26-Nov-2022
REM Old TITL YHS451_auto in P2(1)/c
REM SHELXT solution in P2(1)/c: R1 0.163, Rweak 0.077, Alpha 0.025
REM <I/s> 0.511 for 96 systematic absences, Orientation as input
REM Formula found by SHELXT: C18 O
CELL 1.54184 8.601 20.0405 7.95 90 101.172 90
ZERR 4 0.0002 0.0004 0.0002 0 0.002 0
LATT 1
SYMM -X,0.5+Y,0.5-Z
SFAC C H O
UNIT 72 72 4

L.S. 4 0 0
PLAN  1
SIZE 0.2 0.15 0.15
TEMP 30
BOND
list 4
fmap 2 53
ACTA
REM <olex2.extras>
REM <HklSrc "%.\\YHS451_auto.hkl">
REM </olex2.extras>

WGHT    0.064200    0.156000
FVAR       0.77262
O1    3    0.214349    0.450615    0.282378    11.00000    0.07390    0.06493 =
         0.05547    0.01649    0.01919    0.02531
C1    1    0.208105    0.471864    0.454655    11.00000    0.07114    0.04841 =
         0.06286    0.01244    0.02707    0.01721
AFIX  23
H1A   2    0.110654    0.456345    0.485785    11.00000   -1.20000
H1B   2    0.210021    0.520202    0.460969    11.00000   -1.20000
AFIX   0
C2    1    0.346828    0.443869    0.575068    11.00000    0.05463    0.03976 =
         0.05412   -0.00226    0.01939   -0.00267
AFIX  43
H2    2    0.443529    0.465351    0.580579    11.00000   -1.20000
AFIX   0
C3    1    0.345212    0.390607    0.676183    11.00000    0.04471    0.04238 =
         0.03992   -0.00354    0.01036   -0.00078
C4    1    0.490477    0.346913    0.711048    11.00000    0.04517    0.05604 =
         0.04099    0.00152    0.00736    0.00377
AFIX  23
H4A   2    0.487799    0.318797    0.809763    11.00000   -1.20000
H4B   2    0.584808    0.374486    0.736460    11.00000   -1.20000
AFIX   0
C5    1    0.496119    0.302711    0.551771    11.00000    0.05557    0.04674 =
         0.04931    0.00091    0.01092    0.01069
AFIX  23
H5A   2    0.571588    0.266903    0.585563    11.00000   -1.20000
H5B   2    0.392738    0.282592    0.513524    11.00000   -1.20000
AFIX   0
C6    1    0.541831    0.340102    0.402664    11.00000    0.05172    0.04532 =
         0.04263   -0.00849    0.01073    0.00604
C7    1    0.436125    0.375342    0.276704    11.00000    0.05367    0.04542 =
         0.04038   -0.00748    0.00941    0.00249
C8    1    0.259145    0.382231    0.267438    11.00000    0.05311    0.05820 =
         0.04793   -0.00011    0.00377    0.00411
AFIX  23
H8A   2    0.203117    0.364358    0.159150    11.00000   -1.20000
H8B   2    0.228528    0.356419    0.358985    11.00000   -1.20000
AFIX   0
C9    1    0.702986    0.341566    0.394351    11.00000    0.05352    0.06968 =
         0.05405   -0.00978    0.01277    0.01200
AFIX  43
H9    2    0.774786    0.318667    0.476819    11.00000   -1.20000
AFIX   0
C10   1    0.758773    0.376073    0.267064    11.00000    0.05697    0.08274 =
         0.06825   -0.01805    0.02687   -0.00039
AFIX  43
H10   2    0.866556    0.376404    0.265234    11.00000   -1.20000
AFIX   0
C11   1    0.654131    0.409800    0.143566    11.00000    0.07670    0.06977 =
         0.05611   -0.00855    0.03172   -0.00487
AFIX  43
H11   2    0.690435    0.432970    0.057429    11.00000   -1.20000
AFIX   0
C12   1    0.495244    0.408961    0.148567    11.00000    0.07091    0.05851 =
         0.04363   -0.00318    0.01465    0.00368
AFIX  43
H12   2    0.424899    0.431494    0.063940    11.00000   -1.20000
AFIX   0
C13   1    0.200524    0.368422    0.736634    11.00000    0.04413    0.04663 =
         0.03755    0.00392    0.00800    0.00162
C14   1    0.099863    0.415494    0.789159    11.00000    0.05601    0.05086 =
         0.04804    0.00296    0.01644    0.00506
AFIX  43
H14   2    0.122652    0.460662    0.782298    11.00000   -1.20000
AFIX   0
C15   1   -0.033121    0.396271    0.851212    11.00000    0.05377    0.07305 =
         0.05415    0.00963    0.01955    0.01343
AFIX  43
H15   2   -0.099235    0.428445    0.884072    11.00000   -1.20000
AFIX   0
C16   1   -0.067500    0.329740    0.864290    11.00000    0.04520    0.08262 =
         0.05998    0.01903    0.01525    0.00140
AFIX  43
H16   2   -0.156386    0.316731    0.906558    11.00000   -1.20000
AFIX   0
C17   1    0.030641    0.282412    0.814341    11.00000    0.05777    0.05881 =
         0.07608    0.01586    0.01768   -0.00618
AFIX  43
H17   2    0.007497    0.237356    0.822963    11.00000   -1.20000
AFIX   0
C18   1    0.163623    0.301330    0.751325    11.00000    0.05270    0.04804 =
         0.06057    0.00786    0.01620    0.00240
AFIX  43
H18   2    0.228868    0.268790    0.718516    11.00000   -1.20000
AFIX   0
HKLF 4


REM  yhs451_auto_a.res in P2(1)/c
REM wR2 = 0.1236, GooF = S = 1.102, Restrained GooF = 1.102 for all data
REM R1 = 0.0420 for 2495 Fo > 4sig(Fo) and 0.0467 for all 2875 data
REM 172 parameters refined using 0 restraints

END

WGHT      0.0642      0.1560

REM Highest difference peak  0.261,  deepest hole -0.231,  1-sigma level  0.038
Q1    1   0.4643  0.4443  0.5306  11.00000  0.05    0.26
;
_shelx_res_checksum                27714
_shelx_hkl_file
;
   0   0  -1    0.42    0.24
   0   0  -1    2.01    0.22
   0   0  -2 8801.41  292.32
   0   0  -2 8644.39  292.15
   0   0  -3   -0.08    0.46
   0   0  -3   -0.07    0.43
   0   0   4  198.85    7.38
   0   0  -4  211.65    7.82
   0   0  -4  192.29    7.92
   0   0   5   -0.16    0.39
   0   0  -5   -0.08    0.47
   0   0   6  158.63    6.45
   0   0  -6  160.09    6.49
   0   0  -7    0.73    0.69
   0   0   8    5.78    0.93
   0   0   8    5.59    0.84
   0   0   9   -0.06    0.34
   0  -1   0   -0.01    0.07
   0   1   1 1153.25   37.71
   0  -1  -1 1121.62   37.71
   0   1   1 1107.38   37.54
   0  -1  -1 1106.53   37.71
   0   1  -2  665.21   22.75
   0  -1  -2  678.71   23.01
   0  -1  -3  199.37    7.53
   0  -1  -3  207.21    7.64
   0   1  -3  196.76    7.40
   0   1   4  104.56    4.32
   0  -1   4  105.52    4.30
   0  -1  -4  106.78    4.69
   0   1  -4  110.30    4.58
   0  -1  -4  107.79    4.80
   0  -1   4  114.59    4.30
   0   1   5  109.43    4.65
   0  -1   5  105.61    4.62
   0  -1   5  115.10    4.62
   0   1   5  108.65    4.57
   0  -1  -5  115.97    4.63
   0  -1   6   14.26    1.25
   0   1   6   11.48    1.16
   0  -1  -6   11.80    1.21
   0   1   7  348.20   13.14
   0  -1   7  346.51   13.24
   0  -1  -7  385.39   13.44
   0   1   8   36.46    2.13
   0  -1   8   38.52    2.13
   0  -1   8   41.12    2.18
   0  -1   8   33.20    1.87
   0  -1   8   39.96    2.25
   0   1   8   38.12    2.18
   0  -1   9   15.69    1.09
   0   1   9   17.62    1.17
   0  -1   9   20.59    1.27
   0  -1   9   18.86    1.21
   0  -2   0   27.06    1.08
   0   2   0   27.75    1.09
   0  -2   0   28.22    1.06
   0   2   0   26.65    1.06
   0  -2   0   30.78    1.15
   0   2   1    5.03    0.47
   0   2   1    5.31    0.28
   0  -2  -1    5.17    0.41
   0  -2  -1    5.60    0.27
   0   2   1    4.43    0.38
   0   2  -1    5.47    0.42
   0  -2  -1    5.24    0.42
   0   2  -2   43.65    1.75
   0  -2  -2   47.04    2.07
   0   2  -2   46.03    2.06
   0   2   2   47.19    1.72
   0   2  -3   36.11    2.04
   0  -2  -3   36.61    2.04
   0   2  -3   41.19    1.90
   0  -2  -3   40.84    2.10
   0  -2  -4    9.34    1.08
   0  -2  -4   10.60    1.13
   0   2  -4   10.10    1.11
   0   2  -4    6.99    0.82
   0  -2   4    8.86    0.77
   0  -2   4   10.17    0.85
   0   2   4    9.00    0.83
   0  -2   5    3.71    0.61
   0   2  -5    3.41    0.63
   0  -2  -5    3.30    0.67
   0  -2   5    2.49    0.59
   0   2   5    2.67    0.62
   0  -2   6    3.41    0.76
   0  -2  -6    3.79    0.78
   0   2  -6    2.66    0.71
   0  -2  -7   90.55    4.14
   0   2  -7   88.93    4.13
   0   2   7   86.55    3.99
   0  -2   7   80.82    3.98
   0  -2   8    1.72    0.53
   0   2   8    1.72    0.59
   0  -2   8    2.38    0.71
   0  -2   8    1.98    0.55
   0   2   8    2.46    0.67
   0   2   8    0.90    0.56
   0  -2   9    4.42    0.56
   0   2   9    4.87    0.64
   0  -2   9    4.61    0.64
   0   2   9    4.37    0.63
   0   3   0    0.09    0.22
   0  -3   0    0.72    0.19
   0  -3   0    0.08    0.24
   0   3   0    0.05    0.18
   0  -3   0    0.04    0.18
   0   3   0    0.21    0.20
   0   3   1   42.03    1.86
   0   3  -1   42.40    1.58
   0  -3  -1   41.74    1.72
   0  -3  -1   44.82    1.74
   0   3  -1   45.09    1.75
   0   3  -1   44.61    1.74
   0  -3  -1   43.48    1.89
   0  -3  -1   42.48    1.76
   0  -3  -1   47.45    1.63
   0   3   2  176.18    6.10
   0   3  -2  155.56    5.60
   0   3   2  161.35    5.63
   0   3  -2  172.66    6.04
   0  -3  -2  172.43    6.02
   0   3  -3   21.35    1.23
   0  -3  -3   23.46    1.49
   0  -3  -3   23.62    1.54
   0   3  -3   23.67    1.49
   0   3   4    0.20    0.33
   0  -3   4   -0.20    0.41
   0   3   4    0.12    0.32
   0  -3   4    0.17    0.31
   0   3  -4   -0.23    0.50
   0  -3  -4   -0.34    0.49
   0  -3  -4    0.12    0.47
   0   3   5    2.95    0.56
   0  -3   5    1.97    0.50
   0   3  -5    2.08    0.55
   0  -3  -5    2.54    0.58
   0  -3   5    2.51    0.63
   0  -3   6  122.92    5.34
   0  -3   6  134.00    5.56
   0   3  -6  130.48    5.45
   0  -3  -6  131.03    5.43
   0   3   7  100.70    4.49
   0  -3  -7  101.44    4.59
   0   3  -7  102.79    4.62
   0  -3   7   99.81    4.52
   0   3   8   45.62    2.44
   0  -3   8   45.87    2.29
   0  -3   8   49.72    2.52
   0  -3   8   49.72    2.59
   0   3   8   47.79    2.47
   0   3   8   46.72    2.51
   0  -3   8   47.40    2.40
   0  -3   9   32.83    1.68
   0   3   9   30.95    1.56
   0  -3   9   33.00    1.72
   0   3   9   30.25    1.66
   0  -4   0 9999.00  332.63
   0   4   0 9942.35  332.63
   0  -4   0 9980.41  332.54
   0   4   0 9611.41  332.76
   0  -4   0 9958.99  332.70
   0   4  -1 2130.64   72.65
   0  -4  -1 2171.40   72.85
   0  -4  -1 2160.05   72.71
   0  -4  -1 2150.18   72.74
   0  -4  -1 2203.02   72.75
   0   4  -1 2216.47   72.76
   0   4  -1 2219.60   72.77
   0   4  -1 2115.11   72.58
   0  -4  -1 2258.24   72.98
   0   4   2 4703.83  123.83
   0   4   2 4104.50  123.15
   0  -4  -2 4797.75  123.64
   0  -4  -2 4762.16  123.86
   0   4  -2 4697.43  123.65
   0  -4  -3  543.28   18.58
   0   4  -3  537.56   18.60
   0   4  -3  514.12   18.15
   0  -4  -4    6.07    0.68
   0   4  -4    7.58    0.73
   0  -4   4    7.88    0.62
   0   4   4    6.44    0.70
   0  -4   4    6.73    0.69
   0  -4   4    5.84    0.69
   0  -4   5   34.39    1.94
   0   4   5   36.27    1.99
   0  -4   5   36.42    2.07
   0   4  -5   35.86    1.99
   0  -4  -5   37.26    2.00
   0  -4   6   14.44    1.26
   0  -4   6   17.04    1.25
   0  -4   6   17.88    1.46
   0  -4  -6   16.33    1.37
   0   4  -6   14.90    1.36
   0  -4   7    9.20    1.06
   0   4  -7   11.37    1.09
   0   4   7    9.50    1.12
   0  -4  -7    8.89    1.09
   0   4  -7   10.12    1.16
   0   4   8   41.65    2.25
   0  -4   8   41.12    2.13
   0  -4   8   42.55    2.31
   0   4   8   44.84    2.40
   0   4   8   41.75    2.27
   0  -4   8   47.32    2.43
   0  -4   9   36.77    1.78
   0  -4   9   31.48    1.56
   0   4   9   36.44    1.68
   0   4   9   37.11    1.82
   0  -4   9   37.34    1.84
   0   5   0    0.04    0.27
   0  -5   0    0.05    0.22
   0  -5   0    0.09    0.33
   0   5  -1 1378.95   45.93
   0   5  -1 1318.77   45.79
   0  -5  -1 1398.28   46.21
   0  -5  -1 1362.99   45.91
   0  -5  -1 1375.37   46.24
   0   5  -1 1360.75   45.91
   0   5   1 1404.95   46.28
   0  -5  -1 1409.37   46.11
   0  -5  -1 1373.97   45.97
   0   5  -2  714.09   24.29
   0  -5  -2  708.92   24.52
   0  -5  -2  710.89   24.25
   0  -5  -2  698.82   23.92
   0  -5  -2  723.38   24.31
   0   5   2  704.70   24.50
   0  -5   3   80.41    3.09
   0   5  -3   77.19    3.44
   0  -5  -3   74.86    3.57
   0  -5  -3   74.27    3.37
   0  -5   4  498.23   17.20
   0  -5   4  501.45   17.32
   0   5  -4  476.86   17.20
   0  -5   4  507.81   17.24
   0  -5  -4  480.59   17.19
   0  -5   4  495.46   17.09
   0   5  -5  104.27    4.33
   0  -5  -5   98.04    4.25
   0  -5   5  110.35    4.45
   0  -5   5   98.11    4.25
   0   5   6  261.94    9.68
   0  -5   6  245.57    9.60
   0  -5  -6  252.29    9.61
   0  -5   6  240.79    9.44
   0  -5   7   32.56    2.08
   0   5  -7   36.89    2.09
   0  -5   7   33.91    1.92
   0   5  -7   37.44    2.23
   0  -5  -7   31.24    2.05
   0  -5   8    0.09    0.55
   0   5   8    0.15    0.48
   0  -5   8    0.57    0.52
   0  -5   8    0.54    0.49
   0  -5   9    9.19    0.70
   0  -5   9   11.33    0.84
   0   5   9   10.74    0.80
   0   5   9   10.87    0.88
   0  -5   9   12.05    0.92
   0   6   0   74.23    2.95
   0  -6   0   74.57    2.81
   0  -6   0   70.56    3.03
   0   6   1  770.12   25.08
   0   6  -1  709.51   24.69
   0  -6  -1  707.88   24.57
   0  -6  -1  713.96   24.74
   0   6  -1  721.25   24.59
   0  -6  -1  744.01   24.87
   0  -6  -1  754.35   24.98
   0  -6  -1  779.80   25.12
   0   6   2  527.65   18.84
   0  -6  -2  545.05   18.84
   0  -6  -2  535.39   18.63
   0  -6   3   15.48    0.95
   0   6  -3   15.99    0.92
   0  -6  -3   15.29    1.33
   0  -6   3   14.68    0.95
   0   6  -4    0.50    0.37
   0  -6  -4    0.53    0.38
   0  -6   4    0.65    0.34
   0  -6   4    0.39    0.30
   0   6  -4    1.51    0.37
   0  -6   4    1.20    0.41
   0  -6   4    0.90    0.37
   0  -6  -5   56.97    2.75
   0   6  -5   62.44    2.85
   0  -6   5   56.02    2.76
   0  -6   5   62.35    2.94
   0   6   6   85.96    3.82
   0  -6   6   80.88    3.64
   0   6  -6   87.64    3.83
   0  -6  -6   71.31    3.61
   0   6  -6   83.91    3.76
   0  -6   6   82.82    3.73
   0   6   7   27.41    1.88
   0  -6  -7   29.55    1.85
   0   6  -7   27.33    1.89
   0  -6   7   27.96    1.70
   0  -6  -7   24.58    1.90
   0   6  -7   25.74    1.85
   0  -6   7   27.17    1.83
   0   6  -7   28.79    1.81
   0   6   8    0.84    0.57
   0   6   8    0.46    0.52
   0  -6   8    0.57    0.45
   0  -6   8    1.43    0.65
   0   6   8    0.23    0.51
   0  -6   8    1.24    0.52
   0  -6   8    0.87    0.50
   0  -6   9    1.44    0.42
   0  -6   9    1.51    0.37
   0   6   9    0.56    0.36
   0  -6   9    0.69    0.44
   0  -7   0   -0.12    0.36
   0   7   0    0.37    0.34
   0   7  -1  334.68   11.94
   0  -7  -1  374.09   12.55
   0  -7  -1  369.41   12.45
   0   7  -1  345.53   12.15
   0   7   1  400.22   12.63
   0   7  -1  319.06   11.95
   0  -7  -1  357.01   12.21
   0  -7  -1  374.04   12.34
   0   7  -1  365.91   11.93
   0  -7  -2  615.68   21.97
   0  -7  -2  658.66   21.81
   0   7  -2  613.21   21.57
   0  -7   3 1014.80   35.45
   0  -7   3 1029.91   35.46
   0   7  -3 1024.86   35.80
   0   7  -3 1081.52   35.48
   0   7  -3 1038.26   35.41
   0  -7  -3 1065.04   36.18
   0  -7   4   12.59    1.02
   0  -7   4   12.83    0.96
   0   7  -4   13.41    0.93
   0  -7   4   14.02    0.99
   0  -7   4   13.02    1.00
   0   7  -4   11.33    0.93
   0   7  -5   99.36    4.13
   0   7  -5   89.85    4.03
   0  -7   5   95.45    4.20
   0  -7   5   97.43    4.05
   0   7  -6   50.67    2.65
   0   7   6   46.25    2.63
   0  -7   6   49.03    2.54
   0   7  -6   55.44    2.71
   0  -7   6   48.72    2.59
   0   7  -7    8.66    1.01
   0   7   7    8.74    1.07
   0  -7   7    8.95    0.93
   0   7  -7    8.15    0.96
   0   7   8   14.29    1.15
   0  -7   8   11.60    1.11
   0   7   8   15.24    1.24
   0  -7   8   14.18    1.04
   0   7  -8   11.44    1.04
   0  -7   8   14.01    1.14
   0  -7   8   15.16    1.11
   0   7   8   11.01    1.01
   0   7   9   29.20    1.42
   0  -7   9   32.24    1.52
   0  -7   9   31.84    1.45
   0  -7   9   30.30    1.38
   0  -8   0   15.44    1.16
   0   8   0   18.07    1.15
   0  -8  -1  415.02   14.65
   0  -8  -1  396.12   14.54
   0   8   1  448.56   14.98
   0   8  -1  417.76   14.50
   0  -8  -1  429.19   14.92
   0  -8  -1  423.90   14.76
   0  -8  -2 1010.40   32.67
   0  -8  -2  945.60   32.60
   0  -8   2  996.54   32.13
   0   8   2  968.04   32.72
   0   8  -2  912.08   32.07
   0   8  -2  925.72   32.04
   0   8  -2  884.59   32.03
   0  -8  -2  962.81   32.38
   0  -8   3   40.87    1.97
   0   8  -3   41.29    1.96
   0  -8   3   42.92    1.99
   0   8  -3   43.06    1.96
   0  -8   4  121.48    4.86
   0  -8   4  119.09    4.79
   0   8  -4  120.43    4.76
   0   8  -4  126.20    4.86
   0  -8   5   32.64    1.81
   0   8  -5   32.14    1.89
   0   8   6    2.07    0.65
   0  -8   6    1.39    0.53
   0   8  -6    3.33    0.70
   0  -8   7    7.41    0.92
   0   8   7   10.25    1.13
   0  -8   7    7.89    0.98
   0  -8   7    7.02    0.86
   0  -8   7    8.50    0.94
   0  -8   7    7.43    0.81
   0   8  -7    7.73    0.94
   0   8  -7    8.23    0.96
   0   8   7    7.69    0.94
   0   8   7    8.54    1.02
   0   8   8    9.52    0.97
   0  -8   8    9.51    0.95
   0  -8   8    9.98    0.90
   0  -8   8   11.28    0.95
   0  -8   8   10.08    0.94
   0   8  -8    9.90    0.93
   0   8   8   10.73    1.02
   0   8   8   10.16    0.92
   0   8   9   13.44    0.79
   0  -8   9   12.51    0.75
   0  -8   9   13.31    0.77
   0  -9   0   -0.08    0.36
   0   9   0    0.27    0.26
   0   9   0   -0.05    0.30
   0   9   0    0.14    0.35
   0  -9   1  309.61   10.84
   0   9  -1  306.90   10.80
   0  -9  -1  296.12   11.01
   0  -9  -1  294.79   11.26
   0  -9  -1  304.43   11.12
   0   9  -1  309.32   10.78
   0   9  -1  322.11   10.91
   0   9   1  317.30   11.36
   0   9  -2  301.10   10.31
   0  -9   2  276.79   10.29
   0  -9   2  290.25   10.42
   0  -9  -2  294.23   10.90
   0  -9  -2  293.20   10.89
   0   9  -2  296.85   10.40
   0   9  -2  300.55   10.36
   0  -9  -2  298.65   10.69
   0   9  -2  282.51   10.34
   0  -9   3   52.85    2.35
   0   9  -3   51.61    2.35
   0   9  -3   53.33    2.35
   0  -9   3   48.06    2.34
   0  -9   4   80.64    3.44
   0  -9   4   77.91    3.40
   0   9  -4   76.56    3.36
   0   9  -4   77.77    3.42
   0   9  -4   77.67    3.34
   0   9  -5   43.33    2.33
   0  -9   5   43.00    2.28
   0  -9   5   43.65    2.26
   0  -9   5   41.79    2.31
   0   9   5   40.76    2.29
   0   9   6    2.58    0.69
   0   9  -6    1.34    0.56
   0  -9   6    1.68    0.53
   0  -9   6    1.52    0.59
   0  -9   7    3.66    0.67
   0   9   7    3.91    0.77
   0  -9   7    2.18    0.66
   0   9  -7    2.91    0.63
   0  -9   7    3.58    0.72
   0   9   7    2.38    0.65
   0   9   7    3.18    0.78
   0   9  -7    2.71    0.68
   0  -9   7    4.96    0.84
   0  -9   7    3.25    0.63
   0  -9   7    3.68    0.69
   0   9   8    7.82    0.81
   0  -9   8    9.17    0.85
   0  -9   8    9.60    0.83
   0  -9   8    8.97    0.84
   0  -9   8    8.00    0.79
   0   9   8    9.94    0.97
   0   9  -8    7.40    0.82
   0  -9   9    0.02    0.19
   0   9   9   -0.10    0.26
   0  -9   9    0.12    0.23
   0  10   0    2.83    0.56
   0 -10   0    3.09    0.61
   0  10   0    4.06    0.52
   0  10   0    2.96    0.42
   0 -10   1   50.84    2.24
   0 -10   1   53.27    2.33
   0  10  -1   54.82    2.38
   0  10   1   59.35    2.86
   0 -10  -1   49.37    2.67
   0  10  -1   54.50    2.28
   0  10  -1   51.51    2.28
   0 -10   2   53.20    2.48
   0  10  -2   57.03    2.53
   0  10  -2   62.63    2.64
   0 -10   2   64.71    2.65
   0  10  -2   59.90    2.52
   0 -10  -2   56.39    2.97
   0 -10  -2   58.47    3.03
   0  10  -3   82.70    3.42
   0  10  -3   80.20    3.40
   0  10  -3   81.40    3.44
   0 -10   3   78.33    3.44
   0 -10   3   79.62    3.39
   0  10  -3   82.35    3.34
   0 -10   4    0.40    0.39
   0  10  -4    0.24    0.35
   0 -10   4    0.24    0.35
   0  10   5   85.64    3.91
   0  10  -5   84.01    3.92
   0 -10   5   87.63    3.95
   0 -10   5   94.34    3.91
   0 -10   6  120.49    4.99
   0  10  -6  117.77    5.05
   0 -10   6  112.51    4.76
   0  10   6  121.06    5.06
   0  10   7    0.47    0.60
   0  10   7    0.48    0.52
   0 -10   7    0.08    0.54
   0 -10   7    0.09    0.54
   0 -10   7    0.20    0.44
   0 -10   7    0.33    0.54
   0 -10   7   -0.08    0.44
   0  10   7    0.38    0.49
   0  10  -7    0.17    0.53
   0 -10   8   -0.05    0.39
   0 -10   8   -0.05    0.42
   0 -10   8    0.25    0.38
   0  10  -8    0.48    0.46
   0 -10   8   -0.27    0.43
   0 -10   8    0.16    0.30
   0  10   8    0.33    0.44
   0 -10   9    0.06    0.18
   0 -11   0   -0.10    0.36
   0  11   0    0.25    0.30
   0  11   0    0.06    0.32
   0  11  -1  440.58   15.33
   0  11  -1  420.55   15.21
   0  11  -1  448.35   15.22
   0 -11   1  460.41   15.29
   0 -11   2   35.08    1.75
   0  11  -2   33.59    1.77
   0  11  -2   35.16    1.85
   0  11  -2   35.82    1.76
   0 -11   2   36.89    1.86
   0  11  -3  472.29   16.98
   0  11  -3  479.84   16.88
   0 -11   3  484.38   16.96
   0  11  -3  493.46   17.05
   0 -11   4   28.93    1.72
   0  11  -4   26.38    1.58
   0  11  -4   25.22    1.64
   0 -11   4   26.86    1.68
   0 -11   5   49.65    2.62
   0 -11   5   53.58    2.63
   0  11  -5   49.43    2.53
   0 -11   5   48.65    2.66
   0  11   5   50.96    2.65
   0  11  -5   51.73    2.68
   0 -11   6   42.16    2.31
   0  11  -6   42.88    2.40
   0 -11   6   40.32    2.17
   0  11  -6   38.83    2.19
   0  11   6   42.51    2.35
   0  11   7   12.78    1.11
   0  11   7   14.76    1.20
   0 -11   7   13.26    1.12
   0 -11   7   12.96    1.03
   0 -11   7   13.66    1.18
   0 -11   7   12.67    1.08
   0  11  -7   13.31    1.19
   0  11   7   11.72    1.18
   0 -11   8   -0.15    0.41
   0 -11   8   -0.25    0.32
   0 -11   8    0.40    0.37
   0  11  -8   -0.39    0.43
   0  11   8    0.54    0.40
   0  12   0  355.54   12.56
   0  12  -1   12.76    0.96
   0  12  -1   15.66    1.04
   0  12  -1   14.28    1.07
   0 -12   1   12.00    0.97
   0  12  -2  310.82   11.56
   0  12  -2  339.26   11.67
   0  12  -2  324.54   11.72
   0 -12   2  309.82   11.69
   0 -12   2  338.37   11.74
   0  12  -3    4.99    0.70
   0  12  -3    5.39    0.68
   0  12  -3    5.38    0.74
   0 -12   3    5.19    0.67
   0 -12   4  641.89   22.43
   0 -12   4  632.34   22.41
   0 -12   4  650.53   22.42
   0  12  -4  616.83   22.27
   0 -12   4  661.00   22.46
   0  12  -4  649.18   22.45
   0  12  -4  621.00   22.41
   0 -12   5   27.12    1.83
   0 -12   5   28.24    1.87
   0  12  -5   24.74    1.68
   0  12   6   47.31    2.48
   0  12   6   43.99    2.54
   0  12  -6   47.28    2.43
   0  12   6   47.71    2.51
   0 -12   6   46.58    2.39
   0 -12   6   53.28    2.64
   0 -12   6   49.15    2.52
   0  12  -6   41.47    2.46
   0  12  -6   45.89    2.56
   0 -12   7   -0.34    0.47
   0 -12   7   -0.38    0.50
   0 -12   7    0.43    0.45
   0 -12   7   -0.15    0.50
   0 -12   7    0.15    0.43
   0  12   7   -0.14    0.54
   0  12  -7   -0.16    0.60
   0  12   7    0.08    0.60
   0 -12   8    2.06    0.36
   0 -12   8    2.70    0.46
   0  12  -8    2.48    0.50
   0  12   8    2.57    0.47
   0  13   0   -0.06    0.32
   0 -13   1   63.11    2.92
   0  13  -1   66.00    3.01
   0  13  -1   67.59    2.92
   0  13  -2   10.21    0.96
   0 -13   2   11.47    1.03
   0 -13   2   11.05    1.03
   0  13  -2   10.88    1.01
   0  13  -2   12.01    0.97
   0  13  -3    8.35    0.91
   0  13  -3    8.47    0.87
   0  13  -3    7.81    0.90
   0 -13   3    8.15    0.95
   0 -13   4  215.89    8.12
   0 -13   4  203.10    8.05
   0  13  -4  206.35    7.99
   0 -13   4  213.29    8.14
   0  13  -4  211.14    8.14
   0 -13   4  213.60    8.08
   0 -13   5   96.85    4.20
   0 -13   5   93.35    4.20
   0 -13   5   93.76    4.23
   0  13  -5   94.36    4.12
   0  13   6    0.19    0.62
   0  13  -6    0.33    0.41
   0  13  -6    0.48    0.57
   0 -13   6    0.09    0.52
   0 -13   6   -0.16    0.47
   0 -13   6    0.23    0.41
   0  13   6    1.27    0.61
   0  13  -6   -1.14    0.68
   0 -13   6    0.55    0.61
   0 -13   6    0.43    0.51
   0 -13   7   13.10    0.97
   0 -13   7   13.26    1.08
   0  13  -7   17.90    1.30
   0 -13   7   16.02    1.14
   0 -13   7   17.06    1.19
   0 -13   7   15.73    1.07
   0  13   7   14.37    1.13
   0 -13   8    0.98    0.35
   0 -13   8    1.04    0.28
   0  13   8    1.50    0.36
   0  14   0   42.93    2.14
   0  14  -1    8.02    0.87
   0 -14   1    6.22    0.76
   0 -14   1    8.46    0.84
   0  14  -1    7.65    0.82
   0 -14   2    2.73    0.63
   0 -14   2    3.09    0.64
   0  14  -2    2.30    0.53
   0  14  -2    2.27    0.57
   0  14  -2    2.20    0.55
   0  14  -3  516.31   18.49
   0  14  -3  505.65   18.35
   0  14  -3  546.68   18.51
   0 -14   3  504.42   18.35
   0 -14   3  529.00   18.53
   0  14  -4   10.20    0.99
   0 -14   4    7.94    0.97
   0  14  -4    7.56    1.00
   0 -14   4    8.13    1.01
   0 -14   4    9.13    1.01
   0  14  -5    2.36    0.62
   0 -14   5    0.82    0.54
   0 -14   5    2.06    0.67
   0 -14   5    1.19    0.61
   0  14  -5    0.91    0.50
   0 -14   6   10.66    0.98
   0 -14   6   14.02    1.19
   0  14   6   11.48    1.17
   0  14   6   13.24    1.16
   0 -14   6   12.03    1.12
   0 -14   6   12.42    1.09
   0 -14   7    0.05    0.29
   0 -14   7    0.06    0.42
   0 -14   7    0.15    0.39
   0  14   7   -0.11    0.46
   0 -14   7   -0.22    0.44
   0  14  -7   -0.07    0.47
   0  14   8    0.73    0.27
   0 -14   8    1.00    0.30
   0 -14   8    0.69    0.21
   0  14  -8    1.05    0.31
   0  15   0   -0.08    0.42
   0 -15   1    1.23    0.50
   0  15  -1    0.48    0.42
   0 -15   2    7.26    0.89
   0  15  -2    5.04    0.80
   0  15  -2    5.71    0.80
   0  15  -3   25.97    1.80
   0  15  -3   29.47    1.86
   0 -15   3   25.83    1.72
   0  15  -3   25.93    1.70
   0 -15   3   30.08    1.87
   0 -15   4   64.09    3.10
   0  15  -4   65.33    3.20
   0 -15   4   63.47    3.13
   0  15  -4   63.40    3.07
   0  15   5    8.19    1.02
   0  15  -5    8.08    0.88
   0 -15   5    9.71    0.97
   0 -15   5    7.58    0.92
   0 -15   5    5.87    0.88
   0  15   5    7.37    0.96
   0 -15   5    6.61    0.88
   0  15  -5    7.52    1.02
   0  15  -5    7.01    0.94
   0 -15   6    1.27    0.53
   0 -15   6    1.84    0.59
   0  15   6    2.12    0.64
   0 -15   6    2.06    0.56
   0 -15   6    2.82    0.59
   0  15   7    0.33    0.39
   0 -15   7   -0.09    0.38
   0 -15   7   -0.17    0.27
   0 -15   7    0.04    0.36
   0 -15   7   -0.25    0.42
   0  15  -7   -0.06    0.48
   0  15  -8    1.28    0.24
   0 -15   8    1.50    0.22
   0  16   0   21.27    1.45
   0  16  -1   44.71    2.35
   0 -16   1   44.25    2.38
   0  16  -1   43.29    2.33
   0  16  -2   35.37    2.06
   0  16  -2   36.76    2.18
   0 -16   2   36.18    2.16
   0 -16   3  117.84    4.90
   0 -16   3  106.48    4.65
   0  16  -3  109.10    4.69
   0  16  -3  114.41    4.85
   0  16  -3  109.26    4.79
   0 -16   4  179.76    6.87
   0  16  -4  171.56    6.97
   0  16  -4  169.65    6.80
   0  16   5  127.54    5.15
   0 -16   5  127.98    5.17
   0  16  -5  118.72    5.20
   0 -16   6   45.13    2.14
   0  16  -6   44.64    2.30
   0  16   6   39.40    2.12
   0 -16   6   47.67    2.24
   0 -16   6   41.42    2.13
   0 -16   6   44.92    2.13
   0 -16   6   42.38    2.08
   0 -16   7   12.88    0.83
   0 -16   7   15.68    0.92
   0 -16   7   13.09    0.86
   0  16   7   14.02    0.89
   0  17   0   -0.34    0.37
   0  17  -1    0.92    0.47
   0  17  -1    1.27    0.52
   0 -17   1    1.03    0.51
   0  17  -2   29.20    1.90
   0 -17   2   29.84    1.94
   0  17  -2   34.57    1.96
   0 -17   3   72.14    3.41
   0  17  -3   66.89    3.25
   0  17  -4   18.27    1.35
   0 -17   4   16.37    1.35
   0  17  -4   17.67    1.29
   0 -17   4   15.89    1.31
   0  17   4   16.76    1.42
   0 -17   4   18.69    1.37
   0  17  -4   15.79    1.36
   0  17   5    7.72    0.92
   0  17  -5    8.59    1.01
   0 -17   5    7.76    0.84
   0 -17   5    7.83    0.88
   0 -17   6    6.70    0.70
   0 -17   6    5.92    0.63
   0 -17   6    5.57    0.67
   0  17   6    5.36    0.69
   0  17  -6    6.96    0.76
   0 -17   6    5.02    0.63
   0 -17   6    6.89    0.69
   0 -17   7    1.37    0.31
   0 -17   7    1.53    0.33
   0 -17   7    1.47    0.29
   0  18   0    8.42    0.90
   0  18  -1    7.98    0.91
   0 -18   2    3.81    0.68
   0 -18   2    2.23    0.58
   0  18  -2    3.33    0.66
   0  18  -2    2.71    0.62
   0  18  -3   48.58    2.54
   0  18  -3   55.61    2.67
   0  18  -3   53.29    2.73
   0  18   3   51.74    2.55
   0  18   3   51.85    2.70
   0 -18   3   54.19    2.75
   0 -18   3   50.02    2.56
   0  18  -3   47.73    2.56
   0  18   4   21.24    1.53
   0 -18   4   21.25    1.42
   0  18  -4   17.58    1.38
   0 -18   4   21.70    1.46
   0  18  -4   19.33    1.35
   0 -18   5   18.13    1.22
   0  18   5   16.29    1.23
   0 -18   5   15.42    1.13
   0  18  -5   18.82    1.29
   0 -18   5   18.20    1.24
   0 -18   6   -0.09    0.31
   0 -18   6    0.10    0.29
   0  18   6    0.70    0.40
   0 -18   6   -0.15    0.34
   0  18  -6    0.25    0.43
   0 -18   6    0.28    0.36
   0 -18   6   -0.13    0.33
   0  18  -7    0.23    0.19
   0  19   0    0.49    0.43
   0  19  -1   13.02    1.14
   0  19  -2   18.04    1.39
   0  19  -2   18.86    1.38
   0  19   2   17.79    1.34
   0  19   2   19.12    1.32
   0  19  -2   18.99    1.30
   0 -19   2   18.49    1.39
   0 -19   2   15.90    1.22
   0  19  -2   16.91    1.34
   0  19  -2   18.07    1.32
   0  19  -2   19.12    1.36
   0  19  -3   11.94    1.09
   0  19  -3   11.91    1.14
   0 -19   3   14.31    1.14
   0  19  -3   13.24    1.11
   0 -19   4    0.58    0.46
   0  19  -4    0.39    0.48
   0  19  -4    0.75    0.51
   0  19  -4    0.65    0.53
   0 -19   5    3.35    0.53
   0  19  -5    2.30    0.46
   0 -19   5    2.08    0.47
   0 -19   5    3.59    0.51
   0  19  -5    3.46    0.57
   0  19  -5    4.15    0.64
   0  19  -6    0.49    0.37
   0  19  -6    0.32    0.27
   0 -19   6    0.41    0.28
   0 -19   6    0.47    0.28
   0 -19   6    0.18    0.28
   0  20   0    7.23    0.95
   0  20   0   11.75    1.06
   0  20   0    8.71    0.87
   0  20   0   10.43    1.01
   0  20  -1    0.46    0.48
   0  20   1    1.07    0.58
   0  20  -1    0.62    0.60
   0  20  -1    0.08    0.56
   0  20  -1    0.48    0.42
   0  20   1    0.15    0.52
   0  20  -1    0.29    0.51
   0  20  -2    2.86    0.67
   0  20  -2    1.36    0.60
   0  20   2    2.62    0.66
   0  20  -2    3.54    0.62
   0  20  -2    2.89    0.62
   0  20  -2    3.03    0.67
   0 -20   3   10.14    0.91
   0  20  -3    9.92    0.95
   0  20  -3   10.81    1.01
   0  20  -3    9.26    0.93
   0  20  -3   10.47    0.96
   0 -20   4   14.33    1.01
   0  20  -4   12.43    1.00
   0  20  -4   12.35    0.97
   0  20  -4   13.96    1.00
   0  20  -4   13.30    1.05
   0  20  -5   35.76    1.72
   0 -20   5   36.13    1.67
   0  20  -5   34.88    1.55
   0  20  -5   33.46    1.57
   0 -20   5   32.76    1.53
   0  20  -5   38.42    1.70
   0 -20   6   -0.04    0.18
   0  20  -6   -0.17    0.22
   0  21   0    0.15    0.47
   0  21   0   -0.07    0.50
   0  21   0   -0.34    0.53
   0  21   1    1.89    0.56
   0  21  -1    2.09    0.56
   0  21  -1    2.28    0.61
   0  21  -1    2.30    0.56
   0  21   1    2.22    0.62
   0  21  -1    0.66    0.52
   0  21  -1    1.97    0.51
   0  21  -2    6.78    0.78
   0  21   2    7.58    0.78
   0  21  -2    6.75    0.77
   0  21  -2    6.83    0.79
   0  21  -2    7.45    0.85
   0  21  -2    7.44    0.78
   0  21   2    6.61    0.80
   0  21  -3    1.33    0.46
   0  21  -3    0.61    0.42
   0  21  -3    0.64    0.44
   0 -21   3    1.51    0.42
   0  21  -3    2.12    0.52
   0  21  -3    1.49    0.52
   0  21  -4    2.90    0.50
   0  21  -4    2.00    0.46
   0  21  -4    1.73    0.44
   0  21  -4    2.23    0.44
   0 -21   4    1.98    0.42
   0 -21   5   -0.05    0.21
   0  21  -5    0.42    0.29
   0  22   0   11.86    0.97
   0  22   0    9.08    0.90
   0  22  -1   14.65    1.10
   0  22  -1   15.66    1.09
   0  22  -1   14.41    1.04
   0  22   1   14.95    1.08
   0  22  -1   12.71    1.06
   0  22  -1   13.89    0.99
   0  22  -2    6.11    0.72
   0  22  -2    5.65    0.64
   0  22  -2    5.39    0.71
   0  22  -2    5.54    0.66
   0  22  -2    5.42    0.63
   0  22  -3    6.16    0.66
   0  22  -3    4.73    0.56
   0  22  -3    4.65    0.55
   0 -22   4    0.27    0.22
   0  22  -4   -0.07    0.31
   0  23   0    0.05    0.43
   0  23   0    0.27    0.44
   0  23  -1   29.05    1.58
   0  23   1   32.20    1.57
   0  23  -1   32.54    1.60
   0  23  -2   22.06    1.22
   0  23  -2   18.09    1.06
   0  23  -2   21.41    1.12
   0  23  -3    6.25    0.60
   0  23  -4    5.16    0.39
   0  24   0   11.47    0.80
   0  24  -1   -0.08    0.36
   0  24  -2   16.33    0.94
   0  24  -3    7.37    0.52
   0  25  -1    3.16    0.36
  -1   0   9   -0.06    0.36
  -1   0   9    0.20    0.46
  -1   0   9    0.31    0.45
   1   0  -8   13.61    1.30
   1   0  -8    7.39    1.00
  -1   0   8   11.03    1.10
  -1   0   8   10.01    1.04
  -1   0   8   10.71    1.15
  -1   0   7   -0.10    0.48
   1   0  -7    0.12    0.51
   1   0  -7    0.13    0.62
  -1   0   6   23.10    1.74
   1   0  -6   24.81    1.76
  -1   0   5   -0.18    0.44
  -1   0   5    0.08    0.35
   1   0  -4  342.47   12.23
  -1   0   4  317.52   11.49
  -1   0   4  321.85   11.58
  -1   0   3    0.44    0.30
   1   0  -3   -0.16    0.47
  -1   0   2  170.09    5.86
   1   0  -2  157.92    5.84
   1   0  -1   -0.13    0.26
   1   0  -1   -0.04    0.26
   1   0  -1   -0.04    0.18
  -1   0   1    0.59    0.17
   1   0   0  872.08   30.57
  -1   0   0  920.67   30.59
   1   0   0  926.06   30.66
  -1   0   0  926.63   30.66
  -1   0  -1   -0.14    0.31
   1   0   1    0.03    0.25
   1   0   1    0.03    0.16
   1   0   1   -0.03    0.34
  -1   0  -2 1298.87   44.03
  -1   0  -2 1291.26   43.89
  -1   0  -3    0.26    0.43
  -1   0  -3    0.20    0.38
  -1   0  -4   18.44    1.19
  -1   0  -4   14.85    1.30
  -1   0  -5   -0.34    0.46
  -1   0  -6  228.64    8.83
  -1   0  -7    0.36    0.62
   1   0   8    7.14    0.82
   1   0   8    9.08    0.99
   1   0   8    5.59    0.88
   1   0   8    8.41    0.94
   1   0   9   -0.05    0.31
  -1  -1   9   13.80    1.05
  -1   1   9   10.44    0.94
  -1  -1   9   11.04    0.90
  -1   1   9   11.27    0.93
  -1  -1   9   11.30    0.96
  -1   1   9   13.05    0.98
   1  -1  -8   19.08    1.59
  -1   1   8   20.79    1.54
  -1  -1   8   19.26    1.51
  -1  -1   8   21.69    1.55
  -1   1   8   18.84    1.44
  -1  -1   8   18.70    1.40
  -1   1   8   18.46    1.46
   1  -1  -8   21.24    1.67
  -1  -1   7   21.46    1.51
  -1   1   7   21.15    1.57
   1  -1  -7   21.26    1.72
   1  -1  -7   17.59    1.58
  -1   1   6    2.03    0.64
   1  -1  -6    1.20    0.64
  -1  -1   6    1.56    0.57
  -1   1   5   61.25    2.97
  -1   1   5   62.32    2.89
  -1  -1   5   62.00    2.85
  -1  -1   4  122.81    4.74
  -1   1   4  123.04    4.83
  -1  -1   4  125.94    4.82
   1  -1  -4  133.72    5.48
  -1   1   4  125.83    4.91
   1  -1  -3  523.50   18.23
  -1   1   3  510.31   17.92
  -1  -1   2   97.61    3.50
  -1   1   2   93.76    3.65
   1  -1  -1   61.35    2.53
   1  -1  -1   66.75    2.52
  -1   1   1   66.11    2.46
   1   1  -1   63.98    2.36
   1  -1  -1   65.43    2.38
  -1   1   1   67.35    2.41
  -1  -1   1   58.89    2.31
   1  -1   0  895.85   29.46
  -1  -1   0  858.18   29.46
  -1  -1   0  876.54   29.38
  -1   1   0  857.39   29.45
   1  -1   1 1581.22   53.99
  -1  -1  -1 1643.25   53.97
   1   1   1 1570.85   53.98
   1  -1   1 1603.50   53.85
   1   1   1 1601.73   53.69
   1  -1   1 1592.92   53.88
  -1  -1  -1 1598.65   54.00
  -1   1  -2 5824.94  192.03
  -1  -1  -2 5641.70  192.18
   1   1   2 5643.38  191.77
  -1  -1  -2 5918.28  192.25
  -1   1  -3  104.92    4.25
  -1  -1  -3  106.47    4.38
  -1  -1  -3  111.49    4.52
  -1  -1  -4 1298.59   44.83
  -1  -1  -4 1309.24   44.39
   1  -1   4 1297.39   44.39
   1   1   4 1305.11   44.39
  -1  -1  -5    1.96    0.57
   1   1   5    1.88    0.54
   1  -1   5    2.73    0.58
  -1  -1  -6   57.42    3.03
   1  -1   6   61.51    3.08
   1   1   6   59.61    3.04
  -1  -1  -7   82.49    3.82
   1  -1   7   77.37    3.73
   1   1   7   72.04    3.69
   1   1   8   27.16    1.66
   1  -1   8   33.67    1.78
   1  -1   8   34.82    1.95
   1   1   8   34.18    1.92
   1   1   8   31.47    1.94
   1   1   8   32.53    1.93
   1  -1   8   35.31    1.96
   1  -1   9    0.41    0.30
   1  -1   9    1.24    0.36
   1   1   9    1.15    0.40
   1  -1   9    0.99    0.41
  -1   2   9   27.98    1.51
  -1   2   9   25.88    1.54
  -1   2   9   25.85    1.51
  -1  -2   9   30.34    1.65
   1   2  -8   -0.59    0.67
   1  -2  -8   -0.34    0.66
  -1  -2   8    0.20    0.67
  -1   2   8    0.36    0.55
  -1  -2   8    0.43    0.43
  -1   2   8   -0.10    0.50
  -1   2   8    0.09    0.50
   1  -2  -8   -0.56    0.56
   1   2  -8   -0.12    0.52
   1  -2  -7   31.59    2.09
   1   2  -7   35.06    2.21
  -1  -2   7   33.47    2.20
   1  -2  -7   25.09    1.94
   1   2  -7   30.21    2.07
  -1   2   7   28.14    1.91
  -1  -2   7   26.85    1.78
   1   2  -6  111.95    4.79
   1  -2  -6  115.57    4.80
  -1   2   6  109.40    4.80
  -1  -2   6  104.83    4.81
  -1  -2   6  102.75    4.59
  -1   2   6  106.67    4.59
  -1  -2   5  565.38   20.31
  -1   2   5  594.07   20.31
  -1  -2   5  569.73   20.16
  -1  -2   4  158.34    5.84
   1   2  -4  152.34    6.48
   1  -2  -4  158.53    6.52
  -1   2   4  154.68    5.92
  -1  -2   4  154.94    5.87
  -1   2   4  164.08    5.99
  -1   2   3  560.85   19.88
   1   2  -3  580.63   20.11
   1  -2  -3  577.34   20.09
  -1  -2   2   15.17    0.68
  -1   2   2   14.31    0.94
   1  -2  -1  970.80   33.86
  -1   2   1 1032.93   33.90
   1   2  -1 1063.19   33.96
  -1   2   1  990.68   34.00
   1   2  -1 1022.38   34.04
   1  -2  -1  931.71   34.00
   1   2  -1 1026.59   34.00
   1  -2  -1  988.20   33.99
  -1   2   0    2.08    0.29
  -1   2   0    2.36    0.28
   1   2   0    1.74    0.27
   1  -2   0    2.22    0.30
  -1  -2   0    2.28    0.28
   1  -2   0    2.31    0.27
   1   2   1 4421.36  146.76
   1  -2   1 4388.50  146.57
   1  -2   1 4251.83  146.75
  -1  -2  -1 4525.11  146.78
   1  -2   1 4293.21  146.74
  -1   2  -1 4322.90  146.77
  -1   2  -2  993.82   33.22
  -1  -2  -2  955.56   33.49
  -1   2  -2 1019.68   33.53
  -1  -2  -2  944.56   33.49
  -1  -2  -3   87.28    3.86
  -1   2  -3   91.00    3.62
  -1   2  -3   93.70    3.97
  -1  -2  -3   89.73    3.93
   1  -2   4    9.97    0.84
   1   2   4    9.15    0.84
  -1  -2  -4    9.75    0.87
  -1   2  -4    8.38    0.82
  -1  -2  -4    8.97    1.06
   1  -2   5    5.37    0.76
   1   2   5    4.21    0.70
  -1  -2  -5    5.44    0.77
  -1   2  -5    5.04    0.75
   1  -2   6    0.95    0.53
   1   2   6    1.61    0.61
  -1   2  -6    1.82    0.68
  -1  -2  -6    1.06    0.64
   1  -2   7   79.85    3.76
  -1  -2  -7   76.09    3.75
  -1   2  -7   77.47    3.78
   1  -2   8    8.50    0.87
   1   2   8    7.60    0.77
   1   2   8    7.07    0.91
   1  -2   8    9.06    0.95
   1   2   8    8.18    0.95
   1  -2   8    9.08    0.95
   1  -2   8    9.30    1.03
   1  -2   9    9.38    0.79
   1  -2   9    9.40    0.67
   1   2   9    9.69    0.80
   1   2   9   10.61    0.78
  -1   3   9    2.24    0.52
  -1   3   9    2.94    0.50
  -1  -3   9    1.70    0.54
  -1   3   9    2.89    0.52
  -1   3   8    0.43    0.52
  -1   3   8    0.20    0.51
  -1   3   8    1.16    0.55
  -1  -3   8    0.82    0.61
   1   3  -8    0.57    0.60
   1  -3  -8    0.11    0.60
  -1   3   7    7.28    0.97
   1   3  -7    6.43    1.04
   1  -3  -7    4.51    0.93
   1   3  -7    4.18    0.88
   1  -3  -7    4.92    0.91
  -1  -3   7    7.74    1.04
  -1   3   6   79.13    3.62
  -1  -3   6   72.07    3.56
   1   3  -6   85.41    3.81
   1  -3  -6   81.22    3.74
  -1   3   6   81.92    3.80
  -1  -3   6   76.50    3.82
  -1  -3   5   72.36    3.18
  -1  -3   5   67.92    3.29
  -1   3   5   75.14    3.32
   1  -3  -4   13.11    1.28
   1   3  -4   11.81    1.22
  -1  -3   4   13.34    0.91
  -1   3   4   11.43    0.94
  -1  -3   4   12.75    0.91
  -1   3   3  106.22    4.43
   1  -3  -3  111.75    4.54
   1   3  -3  110.58    4.55
  -1   3   2  304.68   10.73
   1  -3  -2  295.83   10.44
   1  -3  -2  307.35   10.66
   1  -3  -1   30.73    1.44
   1   3  -1   32.78    1.46
  -1   3   1   30.20    1.47
   1  -3  -1   28.94    1.39
   1   3  -1   33.59    1.43
   1  -3  -1   32.48    1.25
   1  -3  -1   31.47    1.34
  -1   3   1   28.76    1.35
   1   3   0 1567.41   50.23
   1   3   0 1614.10   50.09
  -1   3   0 1653.05   50.11
   1  -3   0 1600.20   50.23
   1  -3   0 1581.70   50.09
  -1  -3   0 1505.15   50.09
  -1  -3  -1 6664.67  219.54
   1  -3   1 6599.43  219.15
   1   3   1 6714.29  219.43
   1  -3   1 6545.09  219.42
  -1  -3  -1 6705.53  219.43
   1   3   1 6245.75  219.30
  -1   3  -1 6319.95  219.42
  -1  -3  -2 1862.37   65.69
  -1  -3  -2 1924.57   65.63
  -1   3  -2 2032.94   65.69
  -1   3  -3  721.78   24.79
  -1  -3  -3  719.39   25.27
  -1   3  -3  778.94   25.34
  -1  -3  -3  750.70   25.28
   1  -3   3  691.44   24.79
   1   3   4  542.35   17.80
   1  -3   4  505.31   17.76
  -1   3  -4  486.58   17.75
  -1  -3  -4  480.48   17.71
   1  -3   4  533.84   17.87
   1  -3   5  140.52    5.69
   1   3   5  145.29    5.73
  -1  -3  -5  140.52    5.69
  -1   3  -5  145.23    5.72
   1   3   6    0.54    0.52
   1  -3   6   -0.11    0.50
  -1  -3  -6    0.84    0.52
  -1   3  -6    0.96    0.56
   1  -3   7   41.10    2.37
  -1  -3  -7   38.00    2.33
  -1   3  -7   39.16    2.37
   1  -3   8   30.94    1.83
   1  -3   8   32.04    1.77
   1  -3   8   33.54    1.96
   1  -3   8   30.50    1.79
   1   3   8   34.91    1.98
   1   3   9    5.49    0.60
   1  -3   9    4.60    0.52
   1  -3   9    6.67    0.65
   1   3   9    5.86    0.64
  -1   4   9    3.51    0.48
  -1   4   9    3.44    0.53
  -1  -4   9    4.47    0.64
  -1   4   9    2.54    0.54
  -1  -4   9    4.96    0.69
  -1  -4   8    1.91    0.52
  -1   4   8    1.59    0.57
   1   4  -8    2.79    0.64
  -1  -4   8    2.52    0.72
  -1   4   8    2.15    0.59
  -1   4   8    1.27    0.66
   1   4  -7   86.32    3.97
   1  -4  -7   80.41    3.86
  -1   4   7   79.40    3.80
   1  -4  -7   69.04    3.78
   1   4  -7   77.33    3.89
  -1  -4   7   95.68    4.19
  -1  -4   6    4.19    0.67
   1   4  -6    4.51    0.86
   1  -4  -6    5.13    0.86
  -1  -4   6    4.67    0.81
  -1  -4   6    4.30    0.70
  -1   4   6    5.67    0.83
  -1  -4   5    0.65    0.46
  -1   4   5    1.37    0.50
  -1  -4   5    0.84    0.41
  -1  -4   5    0.96    0.40
  -1  -4   4    5.03    0.60
   1   4  -4    4.86    0.86
   1  -4  -4    4.71    0.82
  -1  -4   4    5.12    0.57
  -1   4   4    6.70    0.67
   1   4  -3    4.90    0.75
   1  -4  -3    5.32    0.77
  -1   4   3    5.98    0.75
  -1   4   2 1980.55   69.22
   1   4  -2 2028.90   69.16
   1  -4  -2 2009.67   69.17
   1  -4  -2 2120.23   68.90
   1  -4  -2 2027.81   69.14
   1  -4  -1 1187.07   39.38
   1  -4  -1 1150.51   39.30
  -1  -4   1 1170.35   39.20
   1   4  -1 1201.32   39.47
   1  -4  -1 1098.12   39.42
   1  -4  -1 1179.32   39.41
   1   4   0 1471.60   50.63
   1  -4   0 1528.62   50.65
   1  -4   0 1462.58   50.84
  -1  -4   0 1589.73   50.99
  -1   4   0 1527.89   50.78
  -1  -4   0 1453.60   50.82
  -1   4   0 1535.66   50.89
  -1  -4  -1 1231.67   41.92
   1  -4   1 1224.85   41.75
   1   4   1 1238.16   41.76
  -1  -4  -1 1229.80   41.73
  -1   4  -1 1246.02   41.75
  -1   4  -2    2.96    0.52
  -1  -4  -2    2.61    0.50
   1  -4   3  114.79    4.49
  -1  -4  -3  119.50    5.00
  -1  -4  -3  119.21    4.90
  -1   4  -3  125.67    4.97
  -1  -4  -4    3.80    0.58
  -1   4  -4    4.29    0.61
   1  -4   4    3.91    0.60
   1  -4   4    3.64    0.55
   1   4   4    3.22    0.53
  -1  -4  -5    6.63    0.81
  -1   4  -5    6.79    0.83
   1  -4   5    7.14    0.82
   1   4   5    7.36    0.86
  -1  -4  -6    5.04    0.82
  -1   4  -6    3.49    0.76
   1  -4   6    3.77    0.65
  -1   4  -6    3.66    0.63
   1  -4   6    3.04    0.67
   1   4   6    3.86    0.77
  -1   4  -7    2.03    0.64
  -1  -4  -7    2.38    0.65
   1   4   7    1.71    0.67
   1  -4   7    1.21    0.55
   1  -4   8    1.28    0.49
   1   4   8    0.31    0.49
   1  -4   8    0.96    0.52
   1  -4   8    0.81    0.51
   1  -4   8    0.75    0.57
   1  -4   9    3.70    0.46
   1  -4   9    3.36    0.47
   1   4   9    4.32    0.55
  -1   5   9    5.81    0.70
  -1  -5   9    7.90    0.75
  -1   5   9    6.31    0.61
  -1  -5   9    5.96    0.77
  -1   5   8   34.10    1.90
  -1  -5   8   34.36    1.80
  -1   5   8   34.06    2.08
  -1   5   8   31.54    1.94
   1   5  -8   34.84    1.94
  -1  -5   8   34.63    2.08
  -1  -5   7   82.84    3.92
   1  -5  -7   71.04    3.61
   1   5  -7   86.74    3.86
  -1   5   7   82.99    3.75
   1   5  -7   68.91    3.67
   1  -5  -7   71.93    3.70
  -1  -5   6    8.27    0.89
  -1  -5   6    8.45    1.08
   1  -5  -6    7.83    0.96
   1   5  -6    8.35    1.03
  -1  -5   6    7.91    0.89
  -1   5   5  170.36    6.22
  -1  -5   5  152.02    6.24
   1   5  -5  149.74    5.90
  -1  -5   5  162.50    6.14
  -1  -5   5  150.97    6.01
   1   5  -4   29.84    1.97
   1  -5  -4   27.74    1.89
  -1  -5   4   26.80    1.45
   1   5  -4   27.40    1.43
   1   5  -4   27.70    2.01
  -1  -5   4   27.78    1.42
  -1   5   4   28.56    1.53
   1  -5  -3  106.43    4.52
   1   5  -3  103.90    4.48
   1   5  -3  105.36    4.43
   1  -5  -3  107.09    4.41
  -1   5   3  107.90    4.54
   1  -5  -2  967.76   33.30
   1  -5  -2  996.69   33.60
   1  -5  -2  954.26   33.54
   1   5  -2 1000.69   33.56
  -1   5   2 1002.13   33.74
   1  -5  -1  958.25   33.30
  -1  -5   1  965.01   33.13
   1  -5  -1 1021.90   33.31
   1   5  -1 1002.13   33.33
   1  -5  -1  972.57   33.25
   1  -5   0 1903.42   65.45
   1   5   0 1933.43   65.15
   1  -5   0 2005.11   65.17
  -1   5   0 1905.12   65.46
  -1  -5   0 1898.94   65.22
  -1   5   0 1888.62   65.22
  -1  -5   0 2046.59   65.60
  -1   5  -1   76.74    2.90
  -1  -5  -1   76.27    2.89
  -1  -5  -1   73.83    3.13
   1  -5   1   75.06    2.92
   1   5   1   74.76    2.92
  -1  -5  -2  175.94    6.73
  -1   5  -2  189.45    6.81
  -1  -5  -2  184.14    6.98
   1  -5   3   36.12    1.63
   1  -5   3   32.60    1.64
  -1  -5  -3   31.91    1.93
  -1   5  -3   35.04    1.99
  -1   5  -3   36.50    1.65
   1   5   4   73.17    3.09
   1  -5   4   69.18    3.07
  -1   5  -4   69.46    3.05
  -1  -5  -4   67.23    3.01
   1  -5   4   78.02    3.19
  -1  -5  -5    2.82    0.60
  -1   5  -5    3.79    0.66
  -1   5  -5    3.88    0.62
   1  -5   5    2.87    0.60
   1   5   5    3.58    0.64
   1  -5   6   28.72    1.77
  -1  -5  -6   25.23    1.75
  -1   5  -6   28.93    1.85
   1  -5   6   27.51    1.67
  -1   5  -6   26.43    1.69
   1  -5   6   26.07    1.81
   1   5   7    3.28    0.73
   1  -5   7    4.76    0.77
  -1  -5  -7    4.38    0.74
  -1   5  -7    2.82    0.71
   1   5   8    1.38    0.56
   1  -5   8    1.86    0.58
   1  -5   8    1.66    0.61
   1   5   8    0.91    0.53
   1  -5   8    1.05    0.52
   1  -5   9    2.80    0.39
   1  -5   9    2.15    0.40
   1   5   9    1.84    0.44
  -1  -6   9    2.47    0.50
  -1  -6   9    2.80    0.58
   1   6  -9    2.62    0.48
  -1   6   9    2.53    0.45
  -1   6   8    1.68    0.65
  -1  -6   8    0.36    0.58
  -1   6   8    1.13    0.49
   1   6  -8    0.38    0.56
  -1   6   8    0.80    0.51
  -1  -6   8    1.67    0.50
  -1   6   8    0.67    0.62
   1  -6  -7   18.43    1.61
   1   6  -7   18.90    1.57
   1   6  -7   22.59    1.58
  -1  -6   7   20.64    1.44
   1  -6  -7   19.19    1.53
   1   6  -7   17.28    1.54
   1   6  -6    8.88    1.01
   1  -6  -6    8.32    0.95
  -1  -6   6    8.12    0.91
   1  -6  -6    6.04    0.89
   1   6  -6    8.46    0.99
  -1  -6   6    8.12    1.03
  -1   6   6    7.78    0.99
  -1  -6   5    9.72    0.94
   1   6  -5    8.02    0.78
  -1  -6   5    8.63    0.97
  -1  -6   4  203.61    7.60
   1   6  -4  213.26    7.61
   1  -6  -3  639.28   22.74
   1   6  -3  643.03   22.81
   1  -6  -3  635.68   23.03
  -1   6   3  644.34   23.06
   1  -6  -3  654.49   22.95
   1   6  -3  675.20   22.96
   1   6  -3  641.11   22.38
  -1  -6   3  684.60   22.49
  -1  -6   3  652.80   22.47
   1  -6  -2  650.42   21.80
   1  -6  -2  650.32   22.12
   1  -6  -2  613.31   21.98
   1   6  -2  616.47   21.96
   1  -6  -2  621.88   21.87
   1  -6  -2  658.77   21.95
   1   6  -2  649.41   21.93
  -1   6   2  622.13   22.24
   1  -6  -1  556.30   18.95
   1  -6  -1  519.64   18.89
  -1   6   0  146.49    4.97
  -1   6   0  131.24    4.55
  -1  -6   0  117.34    4.53
  -1   6   0  122.54    5.09
  -1  -6   0  117.52    4.53
  -1  -6   0  128.95    5.02
   1  -6   0  137.30    4.63
   1   6   0  128.77    4.48
   1  -6   0  133.02    4.50
   1  -6   0  129.61    4.89
  -1   6  -1   68.57    2.98
  -1  -6  -1   81.59    3.22
   1   6   1   74.41    2.91
  -1  -6  -1   74.92    2.87
  -1   6  -1   81.24    2.91
  -1  -6  -1   72.59    2.85
  -1  -6  -2   21.47    1.52
  -1  -6  -2   25.88    1.37
  -1   6  -2   24.71    1.39
   1  -6   3   30.49    1.54
   1   6   3   34.32    1.60
  -1   6  -3   30.34    1.86
  -1   6  -3   29.32    1.45
  -1   6  -3   31.44    1.54
  -1  -6  -3   31.60    1.84
  -1   6  -3   33.20    1.55
   1  -6   3   28.73    1.52
  -1  -6  -4    6.42    0.70
  -1   6  -4    7.55    0.75
   1   6   4    6.38    0.71
   1  -6   4    7.63    0.76
  -1  -6  -5  109.80    4.51
  -1   6  -5  101.68    4.50
   1  -6   5  110.47    4.59
  -1   6  -5  114.08    4.53
   1   6   6   54.05    2.81
   1  -6   6   54.44    2.64
   1  -6   6   52.57    2.70
  -1   6  -6   59.37    2.84
  -1  -6  -6   47.67    2.64
  -1   6  -6   48.69    2.62
   1  -6   6   54.37    2.79
   1   6   7    0.27    0.54
   1  -6   7   -0.19    0.62
  -1   6  -7   -0.21    0.54
   1  -6   7    0.17    0.53
   1  -6   7    0.34    0.53
   1   6   7    0.09    0.50
   1  -6   7    0.17    0.52
   1   6   7    0.42    0.51
   1  -6   7    0.63    0.46
   1  -6   8   36.88    1.92
   1  -6   8   37.43    1.92
   1   6   8   34.20    1.90
   1  -6   8   37.53    2.00
   1   6   8   37.98    2.07
   1   6   9    5.03    0.51
   1  -6   9    4.42    0.45
   1  -6   9    3.89    0.41
   1   7  -9   15.09    0.95
  -1  -7   9   15.14    0.97
  -1  -7   9   14.41    1.00
  -1   7   8   12.09    1.03
  -1   7   8   13.73    1.18
  -1  -7   8   12.08    1.15
  -1  -7   8   13.66    1.14
   1   7  -8   11.58    1.05
  -1  -7   8   14.09    1.06
  -1   7   7   29.18    1.97
  -1  -7   7   30.32    1.86
   1   7  -7   24.92    1.87
   1   7  -7   28.56    1.94
  -1   7   6   38.03    2.25
  -1  -7   6   37.17    2.11
   1   7  -6   33.76    2.14
   1   7  -6   38.07    2.21
  -1  -7   6   37.82    2.31
   1   7  -5   11.45    1.09
   1   7  -5   12.89    1.00
   1   7  -5   12.16    1.09
  -1  -7   5   10.74    1.06
  -1  -7   5   12.25    0.97
   1   7  -4  248.25    9.13
  -1  -7   4  254.29    9.15
  -1  -7   4  255.21    9.26
   1   7  -3   34.47    1.99
   1  -7  -3   36.29    2.15
   1   7  -3   36.68    1.95
  -1  -7   3   34.17    1.72
   1  -7  -3   36.43    2.08
   1   7  -3   32.51    1.61
  -1   7   3   33.38    2.14
  -1  -7   3   31.23    1.66
   1  -7  -2   76.63    2.85
   1  -7  -2   67.28    3.08
   1   7  -2   64.03    2.88
   1  -7  -2   69.79    2.97
   1  -7  -2   65.06    3.12
   1   7  -2   69.16    2.86
   1  -7  -1    6.03    0.59
  -1   7   1    7.04    0.80
   1  -7  -1    5.08    0.58
   1  -7   0   33.77    1.36
   1   7   0   27.16    1.12
  -1  -7   0   35.51    1.79
   1   7   0   27.93    1.12
  -1   7   0   34.53    1.68
   1  -7   0   35.18    1.68
  -1  -7  -1    1.81    0.57
  -1   7  -1    2.11    0.40
  -1   7  -1    2.17    0.32
  -1  -7  -1    1.52    0.33
   1  -7   2  213.25    7.83
  -1   7  -2  220.61    7.83
  -1   7  -2  224.82    8.00
  -1  -7  -2  219.90    8.35
   1  -7   3  256.33    9.30
   1  -7   3  247.88    9.29
  -1   7  -3  270.56    9.76
   1  -7   3  242.21    9.27
  -1   7  -4   17.34    1.18
   1  -7   4   17.27    1.18
  -1   7  -4   18.93    1.22
  -1   7  -5    2.64    0.61
  -1   7  -5    3.36    0.64
   1  -7   5    2.06    0.53
   1   7   6   57.71    3.02
  -1   7  -6   69.03    3.12
   1  -7   6   58.20    3.02
   1  -7   6   56.23    2.95
  -1   7  -6   61.22    2.97
   1  -7   6   60.92    2.92
   1   7   7    2.65    0.67
   1  -7   7    3.75    0.68
   1   7   7    2.98    0.71
   1   7   7    3.79    0.77
   1  -7   7    2.61    0.65
  -1   7  -7    2.87    0.62
   1  -7   7    2.83    0.59
   1  -7   7    3.17    0.70
   1  -7   7    3.65    0.70
   1  -7   7    2.94    0.57
   1   7   8    2.20    0.60
   1  -7   8    2.43    0.56
   1   7   8    2.75    0.61
   1  -7   8    2.03    0.55
   1  -7   8    3.00    0.57
   1   7   9    9.19    0.67
   1  -7   9   11.22    0.66
  -1  -8   9    2.80    0.37
   1   8  -9    3.23    0.50
  -1  -8   9    2.27    0.42
  -1  -8   9    3.30    0.49
  -1   8   8    6.84    0.77
  -1   8   8    7.12    0.91
  -1  -8   8    6.44    0.84
  -1  -8   8    6.85    0.75
  -1  -8   8    7.74    0.87
  -1   8   8    5.96    0.83
   1   8  -8    6.59    0.81
  -1  -8   8    6.92    0.80
   1   8  -7    0.92    0.58
  -1  -8   7    0.96    0.55
  -1   8   7    0.75    0.54
  -1   8   7    1.02    0.57
  -1  -8   7    0.69    0.53
  -1  -8   7    0.58    0.61
  -1  -8   7    0.54    0.45
   1   8  -7    0.10    0.46
  -1  -8   6    2.71    0.64
  -1  -8   6    3.48    0.62
  -1   8   6    4.12    0.81
   1   8  -6    3.93    0.76
  -1  -8   6    3.60    0.74
   1   8  -5    7.37    0.80
  -1  -8   5    8.53    0.93
  -1  -8   5    6.80    0.78
  -1  -8   5    7.50    0.91
   1   8  -4  448.87   16.01
  -1  -8   4  490.10   16.19
  -1  -8   4  456.56   16.06
  -1  -8   4  432.41   16.13
  -1  -8   3   81.44    3.36
  -1  -8   3   82.22    3.39
   1   8  -3   79.40    3.27
   1  -8  -2  607.78   21.43
  -1  -8   2  577.18   20.98
  -1  -8   2  634.89   21.05
   1   8  -2  614.30   20.91
   1  -8  -2  620.60   21.40
  -1   8   2  611.59   21.65
   1  -8  -1  650.30   23.42
  -1   8   1  696.21   23.78
   1  -8  -1  677.52   23.46
   1  -8  -1  703.75   23.51
   1  -8   0   13.65    1.05
  -1   8   0   14.80    1.08
  -1  -8   0   13.01    1.11
   1  -8   1  736.63   25.60
  -1  -8  -1  786.49   25.72
  -1   8  -1  724.81   25.13
  -1   8  -1  714.18   25.26
  -1   8  -2  417.97   14.45
   1  -8   2  405.91   14.47
   1  -8   2  430.14   14.58
  -1   8  -2  437.62   14.63
  -1  -8  -2  424.27   15.15
  -1   8  -2  401.78   14.55
   1  -8   3  451.88   15.80
  -1   8  -3  448.70   15.82
   1  -8   3  455.37   15.80
   1  -8   3  453.57   15.83
   1  -8   4   48.55    2.40
  -1   8  -4   47.94    2.41
  -1   8  -5   90.83    3.97
   1  -8   5   90.93    3.99
   1  -8   5   91.53    3.94
   1  -8   5   90.57    4.02
   1   8   5   89.70    3.99
  -1   8  -6   16.41    1.35
   1  -8   6   20.32    1.42
   1  -8   6   16.22    1.35
   1   8   6   16.69    1.41
   1  -8   6   16.23    1.37
   1   8   7   60.30    2.98
   1  -8   7   60.36    2.92
   1  -8   7   62.55    2.93
   1  -8   7   62.03    2.78
   1   8   7   61.25    3.01
   1   8   7   58.55    2.89
  -1   8  -7   59.22    2.93
  -1   8  -7   55.75    2.83
   1  -8   7   62.52    2.86
   1   8   8    1.16    0.46
   1  -8   8    0.65    0.48
   1  -8   8    0.51    0.35
   1  -8   8    0.72    0.43
   1   8   8    1.59    0.53
   1   8   9    0.73    0.28
   1  -8   9    0.82    0.26
  -1  -9   9   10.15    0.67
  -1  -9   9   10.61    0.62
   1   9  -9   10.85    0.72
  -1  -9   9    9.43    0.69
  -1   9   8    2.97    0.70
  -1  -9   8    2.55    0.63
  -1  -9   8    3.66    0.65
  -1  -9   8    3.16    0.55
  -1   9   8    3.53    0.58
   1   9  -8    2.57    0.58
  -1  -9   8    3.27    0.59
  -1  -9   7    8.66    1.00
  -1   9   7    7.02    0.87
  -1   9   7    9.90    1.08
  -1  -9   7    6.50    0.84
  -1  -9   7    8.19    1.07
  -1  -9   7    7.27    0.98
  -1  -9   7    8.47    0.96
  -1  -9   7    9.23    0.96
  -1   9   7    8.73    1.04
   1   9  -7    9.54    1.04
   1   9  -7    7.78    0.93
  -1  -9   6    9.15    0.92
  -1  -9   6    5.93    0.84
   1   9  -6    8.21    0.99
  -1   9   6    9.34    1.09
  -1  -9   5  196.18    7.39
  -1   9   5  188.16    7.51
  -1  -9   5  210.01    7.62
  -1  -9   5  187.30    7.31
   1   9  -5  193.50    7.41
  -1  -9   5  188.43    7.43
  -1  -9   4   17.17    1.25
   1   9  -4   17.14    1.22
   1   9  -4   17.49    1.20
  -1  -9   4   16.83    1.22
  -1  -9   3  232.11    8.36
   1   9  -3  225.01    8.26
   1   9  -3  224.99    8.27
  -1   9   2  403.14   14.56
   1   9  -2  385.95   13.72
   1  -9  -2  387.46   14.20
   1   9  -2  393.12   13.75
  -1  -9   2  397.03   13.88
  -1  -9   2  409.81   13.85
   1  -9  -2  383.19   14.23
  -1  -9   1  450.45   15.16
   1   9  -1  422.35   15.06
  -1   9   1  460.17   15.77
   1  -9  -1  427.44   15.33
   1   9  -1  431.85   15.07
  -1  -9   0  192.07    7.25
  -1   9   0  183.93    6.62
   1   9   0  184.61    6.64
  -1   9   0  187.09    7.12
   1  -9   0  181.23    7.08
   1  -9   1   48.43    2.01
   1  -9   1   40.08    1.96
  -1   9  -1   42.46    2.15
   1  -9   1   46.28    2.48
  -1   9  -1   48.72    2.04
  -1  -9  -1   43.74    2.47
   1   9   1   44.57    1.93
  -1   9  -1   45.08    1.94
  -1   9  -1   46.84    2.09
  -1   9  -2  526.00   18.40
  -1   9  -2  540.58   18.34
  -1  -9  -2  483.62   18.96
  -1   9  -2  529.14   18.22
   1  -9   2  541.01   18.34
   1  -9   3  337.64   11.46
   1  -9   3  316.74   11.47
  -1   9  -3  305.70   11.32
  -1   9  -3  318.59   11.49
  -1   9  -3  331.87   11.56
  -1   9  -4    2.59    0.55
  -1   9  -4    3.35    0.63
   1  -9   4    4.48    0.62
   1  -9   4    2.49    0.51
   1  -9   5   65.83    3.00
  -1   9  -5   60.82    2.98
   1  -9   5   55.83    2.88
   1   9   5   61.04    2.96
  -1   9  -5   66.61    3.02
  -1   9  -5   54.49    2.92
   1  -9   6    0.46    0.50
   1  -9   6    0.51    0.55
   1   9   6    0.90    0.60
  -1   9  -6    0.40    0.44
   1   9   7    9.01    1.05
   1   9   7    7.43    0.92
   1  -9   7    9.81    1.00
   1  -9   7    7.66    0.83
   1  -9   7   10.47    0.98
   1  -9   7    8.17    0.86
   1   9   7    7.67    0.99
  -1   9  -7    8.90    0.98
   1   9   8    2.02    0.49
   1  -9   8    0.85    0.35
   1   9   8    1.54    0.52
   1   9   9    0.29    0.21
   1  -9   9    0.62    0.20
   1  10  -9    3.99    0.43
  -1 -10   9    3.51    0.35
  -1 -10   9    3.19    0.34
  -1 -10   9    2.95    0.32
  -1  10   8    5.50    0.66
  -1  10   8    7.24    0.85
  -1 -10   8    5.87    0.74
  -1 -10   8    7.15    0.73
  -1 -10   8    6.97    0.79
   1  10  -8    6.48    0.77
  -1 -10   8    6.49    0.70
  -1  10   7   26.25    1.66
  -1  10   7   30.22    1.92
  -1 -10   7   31.86    1.78
  -1  10   7   30.98    1.93
  -1 -10   7   32.25    1.98
  -1 -10   7   29.48    1.80
   1  10  -7   26.97    1.77
   1  10  -7   27.96    1.82
  -1 -10   7   28.17    1.78
  -1 -10   7   25.79    1.55
  -1 -10   7   27.39    1.73
  -1 -10   6    0.73    0.49
  -1  10   6    0.74    0.57
  -1  10   5    1.07    0.52
   1  10  -5   -0.09    0.45
   1  10  -5   -0.10    0.52
  -1 -10   5    0.82    0.48
  -1 -10   5    0.73    0.51
  -1 -10   5    0.70    0.46
  -1 -10   5    0.52    0.42
  -1 -10   4   43.96    2.30
   1  10  -4   44.13    2.28
   1  10  -4   43.67    2.25
  -1 -10   4   45.64    2.31
  -1 -10   3  163.94    6.34
   1  10  -3  163.46    6.27
   1  10  -3  159.34    6.25
  -1 -10   3  181.97    6.46
   1  10  -2  199.10    7.42
  -1 -10   2  211.93    7.56
  -1 -10   2  211.66    7.51
   1  10  -2  195.05    7.38
   1 -10  -1   86.37    3.83
   1  10  -1   91.07    3.62
   1  10  -1   95.47    3.58
   1  10  -1   95.04    3.63
  -1  10   1   99.55    4.28
   1  10  -1   89.53    3.63
  -1 -10   1   89.62    3.66
   1 -10   0   63.85    2.84
   1 -10   0   68.09    3.31
  -1  10   0   72.28    3.34
  -1  10   0   79.00    3.08
  -1 -10   0   68.30    3.43
  -1  10   0   75.66    2.90
   1  10   0   74.97    2.91
  -1  10  -1   16.45    0.99
  -1  10  -1   15.96    1.09
   1 -10   1   17.71    1.05
   1 -10   1   17.29    1.06
  -1 -10  -1   13.42    1.33
  -1  10  -1   16.43    1.06
  -1  10  -2    1.01    0.43
  -1  10  -2    0.40    0.31
   1 -10   2    0.72    0.38
  -1  10  -3  162.29    6.11
  -1  10  -3  146.34    5.83
   1 -10   3  162.31    5.96
  -1  10  -3  157.87    6.02
  -1  10  -4   39.02    2.01
  -1  10  -4   41.28    2.18
  -1  10  -4   41.69    2.23
   1 -10   4   42.50    2.18
  -1  10  -5  146.59    5.60
  -1  10  -5  122.57    5.50
   1 -10   5  131.90    5.48
  -1  10  -5  139.08    5.56
   1 -10   5  129.77    5.52
   1  10   6   49.76    2.63
   1 -10   6   51.35    2.62
  -1  10  -6   47.90    2.62
   1 -10   6   50.94    2.70
   1  10   7   19.79    1.38
   1  10   7   15.60    1.27
   1 -10   7   14.58    1.18
  -1  10  -7   18.58    1.34
   1 -10   7   17.23    1.30
   1 -10   7   16.94    1.18
   1 -10   7   19.25    1.33
  -1  10  -8    3.79    0.55
   1 -10   8    2.83    0.42
   1  10   8    2.90    0.56
  -1 -11   8   26.55    1.46
  -1 -11   8   28.50    1.48
  -1  11   8   29.10    1.62
  -1  11   8   25.75    1.41
   1  11  -8   25.50    1.54
  -1 -11   8   31.13    1.50
  -1  11   7    4.55    0.76
  -1  11   7    8.14    1.00
  -1 -11   7    6.25    0.96
  -1 -11   7    6.55    0.90
  -1 -11   7    5.68    0.80
  -1 -11   7    7.61    0.90
  -1 -11   7    7.81    0.86
   1  11  -7    6.04    0.89
  -1 -11   7    6.63    0.85
  -1 -11   7    7.04    0.74
  -1 -11   6   13.43    1.12
  -1  11   6   12.99    1.25
  -1 -11   6   12.03    1.18
  -1 -11   5    0.09    0.38
  -1  11   5    0.30    0.49
   1  11  -5    0.19    0.46
   1  11  -5    0.10    0.49
  -1 -11   5   -0.09    0.50
  -1 -11   5    0.34    0.49
  -1 -11   5    1.23    0.54
  -1 -11   5    0.16    0.45
  -1 -11   4   33.47    1.89
   1  11  -4   27.74    1.76
   1  11  -4   30.86    1.81
  -1 -11   4   31.66    1.86
  -1 -11   3   83.51    3.56
   1  11  -3   81.65    3.47
   1  11  -3   80.09    3.47
   1  11  -3   79.89    3.50
  -1 -11   3   89.45    3.68
   1  11  -2   16.15    1.12
   1  11  -2   15.42    1.06
   1  11  -2   15.74    1.10
  -1 -11   2   18.01    1.17
  -1 -11   2   18.64    1.25
   1  11  -1   91.71    3.68
  -1 -11   1   87.42    3.67
   1  11  -1   94.12    3.60
   1  11  -1   88.54    3.61
  -1  11   0  464.84   16.01
  -1  11   0  465.20   16.42
   1 -11   0  441.09   15.79
   1  11   0  471.04   15.83
  -1  11   0  440.49   15.78
   1 -11   1   52.35    2.25
   1 -11   1   45.74    2.20
  -1  11  -1   47.73    2.32
  -1  11  -1   47.56    2.25
  -1  11  -1   49.86    2.19
  -1  11  -2  123.23    4.84
   1 -11   2  116.55    4.71
  -1  11  -2  118.88    4.62
   1 -11   3   -0.08    0.42
  -1  11  -3   -0.06    0.34
  -1  11  -3    0.09    0.38
  -1  11  -3    0.15    0.38
  -1  11  -4   12.63    1.19
  -1  11  -4   12.97    1.18
   1 -11   4   13.85    1.19
  -1  11  -4   13.48    1.26
  -1  11  -4   12.75    1.03
   1 -11   4   14.83    1.24
   1 -11   4   13.11    1.14
  -1  11  -5    2.06    0.64
   1 -11   5    2.82    0.66
   1 -11   5    3.50    0.69
  -1  11  -5    4.26    0.71
   1 -11   6    1.07    0.54
   1 -11   6    0.85    0.54
   1 -11   6    1.07    0.49
   1 -11   6    1.16    0.62
   1 -11   6    0.98    0.58
   1  11   6    1.02    0.61
  -1  11  -6    0.76    0.60
  -1  11  -6    0.92    0.53
   1  11   6    0.64    0.61
   1  11   7    2.00    0.62
  -1  11  -7    1.30    0.56
   1 -11   7    1.81    0.52
   1 -11   7    2.28    0.57
   1 -11   7    1.10    0.46
   1  11   7    0.99    0.44
   1 -11   7    1.66    0.56
   1 -11   8    5.57    0.50
   1  11   8    5.80    0.65
   1 -11   8    5.94    0.62
  -1 -12   8    8.81    0.72
  -1 -12   8    7.20    0.64
  -1 -12   8    7.55    0.69
  -1  12   8    7.39    0.65
   1  12  -8    7.70    0.76
   1  12  -7   21.65    1.50
  -1 -12   7   19.10    1.28
  -1 -12   7   23.82    1.54
  -1 -12   7   26.14    1.62
  -1 -12   7   23.96    1.51
  -1  12   7   21.92    1.39
  -1 -12   7   18.76    1.35
  -1 -12   7   21.52    1.41
  -1 -12   6    0.15    0.38
   1  12  -6    0.19    0.42
  -1  12   6   -0.28    0.62
  -1 -12   6    0.38    0.48
  -1 -12   6    0.17    0.46
   1  12  -6    0.11    0.49
   1  12  -5    8.48    0.97
  -1 -12   5    9.49    1.00
   1  12  -5    9.18    1.02
  -1 -12   5    9.39    0.96
  -1 -12   5    8.73    1.00
  -1 -12   5    8.88    0.96
  -1 -12   5   10.46    1.07
  -1 -12   4   58.29    2.76
   1  12  -4   53.00    2.64
   1  12  -4   52.78    2.68
  -1 -12   4   48.50    2.58
  -1 -12   4   50.36    2.59
   1  12  -4   52.11    2.59
  -1 -12   4   54.29    2.70
  -1 -12   3   -0.24    0.38
   1  12  -3    0.73    0.47
  -1 -12   3    0.27    0.47
   1  12  -3   -0.32    0.42
   1  12  -3    0.15    0.35
   1  12  -2   24.65    1.48
  -1 -12   2   22.53    1.45
   1  12  -2   28.29    1.51
  -1 -12   2   29.85    1.66
  -1 -12   2   23.62    1.48
   1  12  -1    7.66    0.70
   1  12  -1    8.76    0.77
  -1 -12   1    8.21    0.78
  -1 -12   0   21.21    1.30
   1  12   0   22.33    1.28
  -1  12   0   22.11    1.26
  -1  12   0   21.40    1.39
  -1  12  -1  160.66    5.95
   1 -12   1  151.12    5.96
   1 -12   1  155.85    5.99
  -1  12  -1  165.06    6.08
  -1  12  -1  157.31    6.13
  -1  12  -2    0.44    0.36
   1 -12   2    0.15    0.38
  -1  12  -2    0.08    0.39
  -1  12  -2    0.50    0.47
  -1  12  -3   72.03    3.38
   1 -12   3   77.07    3.34
  -1  12  -3   71.54    3.16
   1 -12   4    8.55    0.96
  -1  12  -4    7.90    0.97
  -1  12  -4    8.65    0.98
   1 -12   4    9.46    1.03
  -1  12  -4    5.95    0.77
   1 -12   4    8.02    0.95
  -1  12  -4    7.42    1.03
  -1  12  -5    2.53    0.63
   1 -12   5    2.25    0.51
   1 -12   5    1.46    0.62
  -1  12  -5    2.41    0.65
   1 -12   6    1.33    0.53
   1 -12   6    1.64    0.61
   1 -12   6    1.61    0.61
   1 -12   6    1.20    0.56
   1 -12   6    0.61    0.46
   1 -12   6    0.89    0.62
   1  12   6    0.79    0.68
  -1  12  -6    1.04    0.64
   1  12   6    0.62    0.56
  -1  12  -6    1.11    0.51
   1 -12   7    1.76    0.54
   1 -12   7    2.62    0.53
  -1  12  -7    1.81    0.59
   1  12   7    2.12    0.58
   1 -12   7    1.90    0.50
   1 -12   8    0.11    0.31
   1  12   8    0.12    0.37
   1 -12   8    0.50    0.25
  -1 -13   8    0.23    0.33
   1  13  -8    0.19    0.40
  -1 -13   8    0.26    0.33
  -1 -13   7    7.35    0.80
  -1 -13   7    5.15    0.65
  -1 -13   7    6.21    0.76
  -1 -13   7    6.47    0.78
  -1  13   7    6.41    0.75
  -1  13   7    5.11    0.82
  -1  13   6    6.10    0.83
   1  13  -6    6.15    0.91
  -1  13   6    5.13    0.88
  -1 -13   6    5.93    0.87
  -1 -13   6    5.88    0.78
  -1 -13   6    5.91    0.90
  -1 -13   6    6.68    0.88
  -1  13   6    6.35    0.95
   1  13  -6    5.15    0.80
   1  13  -6    6.29    0.80
  -1 -13   6    5.18    0.70
  -1 -13   5    0.88    0.50
  -1 -13   5    1.49    0.48
   1  13  -5    1.88    0.62
  -1 -13   5    1.63    0.59
  -1 -13   5    1.74    0.61
   1  13  -5    1.23    0.54
  -1 -13   5    1.97    0.59
  -1 -13   4  102.41    4.37
  -1 -13   4   98.18    4.24
   1  13  -4   96.34    4.26
  -1 -13   4   99.44    4.31
   1  13  -4   93.08    4.19
  -1 -13   4  102.30    4.29
   1  13  -3   23.16    1.49
   1  13  -3   23.85    1.52
  -1 -13   3   23.98    1.65
  -1 -13   3   22.15    1.50
   1  13  -2  162.18    6.13
  -1 -13   2  148.18    6.08
   1  13  -2  160.78    6.16
  -1 -13   2  165.23    6.29
  -1 -13   1   53.41    2.58
  -1 -13   1   49.77    2.45
   1  13  -1   55.65    2.51
  -1  13   0  311.65   11.20
  -1  13   0  290.72   10.96
   1  13   0  318.13   11.02
  -1  13  -1   28.87    1.72
   1 -13   1   28.90    1.61
  -1  13  -1   24.13    1.49
  -1  13  -2    7.63    0.77
  -1  13  -2    7.14    0.83
   1 -13   2    6.65    0.81
  -1  13  -2    7.23    0.89
   1 -13   3    2.42    0.60
  -1  13  -3    3.01    0.57
  -1  13  -3    1.30    0.52
   1 -13   3    3.53    0.64
   1 -13   4   51.36    2.70
   1 -13   4   55.65    2.72
   1 -13   4   50.77    2.69
  -1  13  -4   52.46    2.73
  -1  13  -4   45.81    2.70
  -1  13  -4   51.86    2.53
   1 -13   5    0.62    0.61
  -1  13  -5    1.07    0.55
   1 -13   5    0.51    0.40
   1 -13   5    0.30    0.56
  -1  13  -5    0.63    0.51
   1 -13   6   59.79    2.83
   1 -13   6   63.27    2.84
   1  13   6   54.02    2.73
   1  13   6   58.03    2.94
   1 -13   6   61.65    2.94
   1 -13   6   70.28    2.99
  -1  13  -6   61.42    3.03
   1 -13   6   65.62    3.04
   1 -13   7   13.24    0.99
   1  13   7   12.35    1.03
   1 -13   7   11.61    0.91
   1 -13   7   13.32    1.02
  -1  13  -7   11.89    1.03
   1 -13   7   11.40    0.93
  -1  13  -8   15.68    0.83
   1  13   8   16.00    0.88
   1 -13   8   15.78    0.83
   1 -13   8   14.80    0.75
  -1 -14   8    9.50    0.66
  -1 -14   8    9.77    0.67
   1  14  -8   10.97    0.77
  -1 -14   7   30.32    1.60
  -1  14   7   32.24    1.80
  -1  14   7   31.11    1.64
  -1  14   6   11.38    1.05
  -1 -14   6   11.31    1.04
  -1 -14   6   11.12    1.08
  -1 -14   6   13.62    1.21
  -1 -14   6   12.60    1.14
   1  14  -6   11.81    1.19
  -1  14   6   11.52    1.15
  -1 -14   5    8.24    0.96
  -1 -14   5    7.16    0.87
   1  14  -5    5.95    0.89
  -1 -14   5    8.10    0.98
   1  14  -5    7.78    0.96
  -1 -14   5    8.95    0.96
  -1 -14   4   26.10    1.81
  -1 -14   4   25.44    1.71
  -1 -14   4   26.62    1.73
  -1 -14   4   28.11    1.79
   1  14  -4   29.19    1.78
   1  14  -4   27.89    1.79
   1  14  -3  118.11    4.92
  -1 -14   3  112.49    4.89
   1  14  -3  119.64    4.94
  -1 -14   3  129.12    5.15
  -1 -14   3  118.56    5.05
   1  14  -2   13.60    1.10
  -1 -14   2   14.86    1.23
   1  14  -2   13.98    1.13
   1  14  -1  154.37    5.79
  -1 -14   1  150.63    5.85
  -1 -14   1  135.86    5.67
  -1  14   0    0.55    0.36
   1  14   0    0.86    0.45
  -1  14  -1    7.84    0.82
   1 -14   1    8.30    0.85
  -1  14  -1    7.13    0.88
  -1  14  -2   21.34    1.51
   1 -14   2   20.88    1.44
  -1  14  -2   18.39    1.41
  -1  14  -2   18.95    1.32
   1 -14   3  323.67   11.94
  -1  14  -3  331.28   11.86
  -1  14  -3  327.15   12.13
   1 -14   3  333.92   12.05
  -1  14  -3  338.80   12.10
   1 -14   3  307.66   11.93
   1 -14   4   -0.50    0.50
  -1  14  -4    0.44    0.54
   1 -14   4   -0.10    0.54
  -1  14  -4    0.33    0.45
  -1  14  -5   22.29    1.69
   1 -14   5   25.00    1.67
   1 -14   5   25.01    1.70
  -1  14  -5   23.84    1.70
   1 -14   5   22.89    1.59
   1 -14   5   21.67    1.51
   1  14   5   20.79    1.46
   1 -14   6    5.12    0.72
   1 -14   6    5.46    0.71
   1 -14   6    6.54    0.83
   1 -14   6    4.13    0.71
  -1  14  -6    6.44    0.90
   1  14   6    5.10    0.67
   1  14   6    5.61    0.83
   1 -14   7   39.36    1.90
   1 -14   7   40.89    1.86
   1  14   7   37.62    1.92
   1 -14   7   38.41    1.82
   1 -14   7   40.45    1.90
   1 -14   8    1.07    0.22
   1  14   8    1.05    0.26
  -1 -15   8    2.50    0.31
  -1 -15   7    0.34    0.40
  -1  15   7   -0.09    0.37
   1  15  -7   -0.25    0.48
  -1 -15   7    0.11    0.39
  -1  15   6   39.99    2.18
  -1 -15   6   38.20    2.08
  -1 -15   6   42.07    2.17
  -1 -15   6   40.31    2.14
  -1 -15   6   42.51    2.09
  -1  15   6   37.96    2.03
   1  15  -6   36.63    2.14
  -1  15   5   16.90    1.50
  -1  15   5   19.90    1.44
  -1  15   5   17.90    1.43
   1  15  -5   19.22    1.44
  -1 -15   5   19.73    1.41
  -1 -15   5   19.81    1.46
  -1 -15   5   17.69    1.38
  -1 -15   5   19.66    1.44
   1  15  -5   18.57    1.47
   1  15  -5   19.83    1.52
  -1 -15   4   49.03    2.66
  -1 -15   4   45.77    2.53
  -1 -15   4   50.06    2.55
   1  15  -4   48.22    2.59
   1  15  -4   51.41    2.60
  -1 -15   4   46.91    2.53
  -1 -15   3   51.33    2.67
   1  15  -3   54.53    2.74
   1  15  -3   52.99    2.71
  -1 -15   3   54.68    2.87
  -1 -15   3   55.66    2.85
  -1 -15   2   44.20    2.31
  -1 -15   2   48.98    2.52
   1  15  -2   44.10    2.34
   1  15  -1   13.44    1.16
   1  15  -1   14.01    1.11
  -1 -15   1   12.27    1.13
  -1 -15   1   11.43    0.97
   1  15   0  159.60    6.21
  -1  15  -1   16.05    1.20
   1  15   1   17.63    1.25
   1 -15   1   13.73    1.15
  -1  15  -1   13.85    1.28
   1 -15   2   20.02    1.50
  -1  15  -2   21.50    1.59
  -1  15  -2   22.14    1.47
  -1  15  -3    3.41    0.74
  -1  15  -3    3.04    0.63
  -1  15  -3    2.09    0.66
   1 -15   3    2.80    0.64
   1 -15   3    3.22    0.68
   1 -15   4   67.85    3.21
   1 -15   4   64.03    3.17
  -1  15  -4   61.94    3.25
  -1  15  -4   68.04    3.09
   1 -15   5   53.86    2.68
   1 -15   5   59.33    2.84
   1 -15   5   54.30    2.78
   1  15   5   48.90    2.55
   1 -15   5   55.21    2.67
  -1  15  -5   56.64    2.89
   1 -15   6   -0.26    0.40
  -1  15  -6    0.08    0.57
   1 -15   6    0.36    0.48
   1  15   6   -0.22    0.37
   1  15   6   -0.21    0.54
   1 -15   6    0.20    0.50
   1 -15   6   -0.31    0.47
   1 -15   6   -0.06    0.42
  -1  15  -7    4.03    0.56
   1 -15   7    3.60    0.48
   1 -15   7    3.98    0.52
   1 -15   7    3.18    0.48
   1  15   7    2.79    0.52
   1 -15   7    3.26    0.46
   1  16  -7    4.71    0.52
  -1 -16   7    4.29    0.53
  -1 -16   7    4.63    0.53
  -1 -16   7    3.89    0.48
   1  16  -7    3.49    0.58
  -1 -16   7    3.56    0.52
  -1 -16   6    7.81    0.81
  -1 -16   6    9.23    0.88
  -1 -16   6    7.76    0.84
  -1 -16   6    9.00    0.87
  -1  16   6    6.96    0.79
   1  16  -6    7.99    0.93
  -1  16   5   12.62    1.26
  -1  16   5   10.57    1.04
  -1  16   5   11.88    1.12
   1  16  -5   13.01    1.12
   1  16  -5    9.04    1.02
  -1 -16   5   10.53    1.04
  -1 -16   5   11.68    1.08
   1  16  -5   11.01    1.14
  -1 -16   5   11.55    1.06
  -1 -16   5    9.38    0.96
  -1 -16   5   13.11    1.13
  -1 -16   4    9.41    0.97
  -1 -16   4   10.65    1.07
   1  16  -4   11.27    1.11
   1  16  -4    9.31    1.07
  -1 -16   3  131.64    5.50
   1  16  -3  127.29    5.37
  -1 -16   3  125.56    5.29
   1  16  -3  135.12    5.41
   1  16  -2    5.27    0.81
  -1 -16   2    5.76    0.78
  -1 -16   2    4.48    0.81
  -1 -16   2    5.03    0.81
  -1 -16   1   35.33    1.92
   1  16  -1   33.21    2.05
   1  16  -1   37.79    2.07
  -1 -16   1   39.22    2.17
   1  16   0    0.71    0.43
  -1  16  -1   -0.17    0.43
   1 -16   1    0.35    0.37
   1  16   1    0.34    0.43
  -1  16  -1    0.26    0.41
  -1  16  -1   -0.42    0.50
   1 -16   2   11.37    1.08
  -1  16  -2   10.29    1.01
  -1  16  -2    9.49    1.09
   1 -16   2   10.55    1.05
   1 -16   3    2.16    0.62
  -1  16  -3    1.29    0.51
   1 -16   3    1.42    0.56
  -1  16  -3    1.67    0.63
   1 -16   4   17.16    1.35
  -1  16  -4   15.37    1.22
   1  16   4   15.67    1.26
  -1  16  -4   16.97    1.41
   1 -16   4   17.33    1.36
   1 -16   4   16.56    1.37
  -1  16  -4   14.51    1.37
   1 -16   5   12.82    1.13
   1 -16   5   13.50    1.12
   1  16   5   10.83    1.12
   1  16   5   10.32    0.95
   1 -16   5   14.84    1.20
   1 -16   5   11.74    1.08
   1  16   6    4.32    0.52
   1  16   6    4.14    0.70
   1 -16   6    4.67    0.63
   1 -16   6    3.71    0.54
   1 -16   6    3.85    0.56
  -1  16  -6    3.28    0.65
   1 -16   6    3.38    0.56
   1 -16   6    3.29    0.58
   1 -16   7    2.95    0.41
  -1  16  -7    3.51    0.46
   1  16   7    3.35    0.47
  -1 -17   7    0.53    0.28
  -1 -17   7    1.04    0.32
   1  17  -7    1.24    0.35
  -1 -17   7    0.65    0.31
  -1  17   6   18.22    1.13
  -1 -17   6   19.00    1.17
  -1 -17   6   18.82    1.17
  -1 -17   6   17.52    1.16
  -1 -17   6   16.24    1.11
   1  17  -6   18.39    1.27
   1  17  -6   15.93    1.15
  -1 -17   5    6.68    0.79
  -1 -17   5    6.51    0.76
  -1 -17   5    5.37    0.79
  -1  17   5    6.36    0.81
   1  17  -5    5.96    0.79
   1  17  -5    6.79    0.89
   1  17  -4   81.64    3.81
  -1 -17   4   83.00    3.74
  -1 -17   4   87.43    3.77
   1  17  -4   82.57    3.79
  -1  17   4   89.15    3.94
   1  17  -4   79.86    3.67
  -1  17   4   85.10    3.77
   1  17  -4   85.55    3.81
  -1 -17   3   82.23    3.80
  -1 -17   3   86.60    3.81
  -1 -17   3   85.23    3.98
   1  17  -3   86.79    3.96
   1  17  -3   92.31    3.95
   1  17  -2   13.74    1.25
  -1 -17   2   15.06    1.19
  -1 -17   2   13.98    1.29
  -1 -17   2   14.32    1.28
   1  17  -1   57.40    2.95
   1  17  -1   63.66    3.01
  -1 -17   1   61.77    3.02
  -1 -17   1   58.35    2.99
   1  17   0    3.10    0.67
  -1  17  -1    8.47    0.91
   1  17   1   10.16    0.98
   1 -17   2    7.09    0.88
  -1  17  -2    7.05    0.85
  -1  17  -2    6.21    0.92
   1 -17   3   21.71    1.54
  -1  17  -3   19.41    1.42
  -1  17  -3   20.72    1.61
   1  17   4   46.53    2.37
   1 -17   4   51.39    2.52
   1 -17   4   48.70    2.46
  -1  17  -4   47.51    2.49
  -1  17  -4   42.90    2.49
   1  17   5    2.04    0.65
   1  17   5    2.43    0.51
   1 -17   5    1.72    0.49
   1 -17   5    1.99    0.56
   1 -17   5    2.50    0.59
   1 -17   5    2.58    0.60
   1 -17   6    2.96    0.45
   1 -17   6    4.49    0.58
   1  17   6    2.26    0.57
  -1  17  -6    3.87    0.63
   1 -17   6    2.74    0.49
   1 -17   6    3.11    0.51
   1 -17   6    3.46    0.52
  -1  17  -7   24.16    1.09
   1 -17   7   23.04    0.98
   1  18  -7    0.51    0.22
  -1 -18   7    0.57    0.21
  -1 -18   7    0.75    0.20
  -1 -18   7    0.74    0.22
  -1 -18   6   10.30    0.76
  -1 -18   6   10.08    0.80
   1  18  -6   10.40    0.83
   1  18  -6   10.01    0.83
   1  18  -5   35.27    1.84
  -1 -18   5   36.20    1.90
   1  18  -5   32.48    1.85
  -1  18   5   35.62    1.85
  -1 -18   5   34.31    1.80
  -1 -18   5   37.71    1.87
   1  18  -5   36.64    1.99
   1  18  -4    0.46    0.51
   1  18  -4    0.39    0.54
  -1  18   4    0.39    0.54
  -1 -18   4   -0.08    0.48
  -1 -18   3   29.44    1.88
  -1 -18   3   30.17    1.76
  -1 -18   3   28.72    1.75
   1  18  -3   26.77    1.79
  -1  18   3   29.81    1.93
   1  18  -3   26.04    1.72
   1  18  -3   28.55    1.87
   1  18  -3   25.65    1.65
   1  18  -2   66.93    3.25
  -1 -18   2   67.59    3.29
  -1 -18   2   65.84    3.05
  -1 -18   1    0.68    0.44
   1  18  -1    0.56    0.46
   1  18  -1   -0.19    0.47
   1  18   0    0.82    0.51
   1  18   1   -0.26    0.42
   1 -18   1    0.34    0.40
   1 -18   2   30.89    1.91
  -1  18  -2   31.68    1.95
  -1  18  -2   33.34    1.95
  -1  18  -3   15.58    1.19
   1 -18   3   13.49    1.18
   1 -18   3   15.82    1.27
  -1  18  -3   11.30    1.08
   1  18   3   12.71    1.14
   1  18   3   14.97    1.14
  -1  18  -3   15.25    1.29
  -1  18  -3   13.67    1.22
   1  18   4   23.40    1.46
  -1  18  -4   22.20    1.55
   1 -18   4   27.35    1.62
   1 -18   5   12.01    0.91
   1  18   5   12.15    1.05
   1  18   5   11.12    0.83
   1 -18   5    9.69    0.81
  -1  18  -5   10.69    0.97
   1 -18   5   10.15    0.91
   1 -18   6   10.36    0.74
   1 -18   6   11.69    0.75
   1 -18   6   12.05    0.72
   1  18   6   11.43    0.85
  -1 -19   6    0.03    0.29
  -1 -19   6    0.19    0.24
  -1 -19   6    0.03    0.28
   1  19  -6   -0.04    0.31
   1  19  -5    3.08    0.55
   1  19  -5    2.63    0.52
   1  19  -5    2.17    0.53
  -1 -19   5    2.10    0.48
   1  19  -4    2.86    0.63
  -1 -19   4    3.89    0.63
   1  19  -4    3.21    0.61
  -1 -19   3  124.30    5.19
   1  19  -3  122.66    5.16
   1  19  -3  122.56    4.95
   1  19  -3  127.36    5.03
   1  19  -3  127.57    5.16
   1  19  -3  127.26    5.06
  -1 -19   3  122.33    4.98
  -1 -19   2    9.11    0.88
   1  19  -2    9.37    1.01
  -1  19   2    8.73    0.96
   1  19  -2    9.91    0.97
   1  19  -2    9.51    1.02
   1  19  -2    8.57    0.96
  -1 -19   2    9.10    1.00
   1  19  -1   44.70    2.39
   1  19   0    0.18    0.44
   1  19   1   24.28    1.56
  -1  19  -1   22.44    1.54
   1  19   1   23.56    1.56
  -1  19  -1   24.37    1.52
  -1  19  -2   10.64    1.09
  -1  19  -2   13.02    1.10
  -1  19  -2   12.89    1.13
  -1  19  -2   13.38    1.15
   1 -19   2   13.48    1.13
   1  19   2   12.37    1.13
  -1  19  -2   12.55    1.12
   1  19   2   12.35    1.12
   1  19   2   13.65    1.14
  -1  19  -3   25.08    1.51
   1  19   3   25.19    1.54
  -1  19  -3   22.58    1.53
  -1  19  -3   22.44    1.54
  -1  19  -4    0.53    0.45
  -1  19  -4   -0.22    0.49
   1  19   4   -0.12    0.38
  -1  19  -4    0.33    0.42
   1 -19   4   -0.21    0.46
   1 -19   4    0.07    0.37
   1 -19   5    8.20    0.70
  -1  19  -5    8.79    0.83
  -1  19  -5    8.83    0.79
   1 -19   5    8.60    0.75
   1  19   5    8.42    0.83
   1 -19   6    6.72    0.50
  -1  19  -6    7.79    0.54
  -1 -20   6   -0.26    0.17
  -1 -20   6    0.04    0.21
  -1 -20   6    0.12    0.20
  -1 -20   5    2.67    0.40
   1  20  -5    1.92    0.42
   1  20  -5    2.37    0.45
  -1 -20   5    2.45    0.41
  -1 -20   4   17.20    1.14
   1  20  -4   15.20    1.07
   1  20  -4   17.74    1.24
  -1 -20   3   19.38    1.24
   1  20  -3   20.86    1.34
   1  20  -3   18.30    1.24
   1  20  -3   18.65    1.33
   1  20  -3   19.30    1.39
   1  20  -2    0.22    0.46
   1  20  -2    0.39    0.54
   1  20  -2    0.08    0.54
  -1  20   2   -0.36    0.49
   1  20  -2   -0.17    0.48
   1  20  -1    2.67    0.64
   1  20  -1    4.00    0.70
  -1  20   1    4.57    0.76
   1  20  -1    3.06    0.65
   1  20  -1    3.45    0.72
  -1  20   1    3.40    0.70
  -1  20   1    2.52    0.70
   1  20  -1    3.17    0.65
   1  20   0   22.83    1.56
  -1  20   0   26.39    1.61
  -1  20   0   27.41    1.66
   1  20   0   24.29    1.60
   1  20   0   23.00    1.57
  -1  20   0   25.70    1.61
   1  20   0   24.96    1.55
  -1  20   0   25.35    1.59
   1  20   0   22.46    1.54
  -1  20  -1    5.31    0.83
   1  20   1    7.35    0.90
  -1  20  -1    6.12    0.83
   1  20   1    3.69    0.72
  -1  20  -1    5.64    0.77
   1  20   1    5.81    0.78
  -1  20  -1    6.06    0.82
   1  20   2   18.89    1.35
   1  20   2   21.40    1.34
  -1  20  -2   21.36    1.40
  -1  20  -2   19.12    1.32
  -1  20  -2   21.38    1.43
  -1  20  -2   21.68    1.42
  -1  20  -2   21.26    1.43
  -1  20  -3    6.37    0.75
  -1  20  -3    7.40    0.85
  -1  20  -3    8.15    0.81
  -1  20  -3    6.16    0.78
  -1  20  -4    0.42    0.44
   1 -20   4    1.35    0.43
   1 -20   4    1.74    0.43
  -1  20  -4    1.74    0.43
  -1  20  -4    1.50    0.50
  -1  20  -4    2.38    0.47
  -1  20  -5    6.73    0.64
  -1  20  -5    6.02    0.60
   1 -20   5    6.68    0.54
  -1 -21   5    3.35    0.39
   1  21  -5    4.42    0.44
  -1 -21   4    0.14    0.28
   1  21  -4    0.60    0.43
   1  21  -4    0.23    0.35
   1  21  -3   11.45    0.88
   1  21  -3   11.14    0.93
   1  21  -3   11.11    0.97
   1  21  -3   12.81    1.00
   1  21  -2    0.20    0.43
   1  21  -2    0.34    0.52
   1  21  -2    0.34    0.49
  -1  21   2   -0.06    0.49
   1  21  -2   -0.30    0.42
  -1  21   1    4.60    0.72
   1  21  -1    3.93    0.68
   1  21  -1    4.56    0.71
   1  21  -1    4.06    0.68
  -1  21   1    4.66    0.75
   1  21  -1    3.17    0.61
   1  21   0    0.29    0.47
  -1  21   0    0.78    0.50
   1  21   0    0.36    0.51
  -1  21   0    0.50    0.55
   1  21   0    0.40    0.47
  -1  21   0    0.22    0.51
   1  21   0    0.15    0.37
   1  21   1    0.20    0.48
  -1  21  -1    0.13    0.43
   1  21   1    0.21    0.46
   1  21   1    0.30    0.44
  -1  21  -1    0.62    0.51
  -1  21  -1    0.21    0.55
   1  21   2    0.91    0.51
  -1  21  -2    0.32    0.48
  -1  21  -2    0.26    0.49
   1 -21   3   18.96    1.17
  -1  21  -3   18.55    1.23
  -1  21  -3   20.04    1.21
  -1  21  -3   19.52    1.21
  -1  21  -3   20.54    1.26
  -1  21  -4    0.28    0.38
   1 -21   4    0.18    0.30
  -1  21  -4    0.04    0.38
  -1  21  -4   -0.18    0.33
  -1  21  -5    0.66    0.26
   1 -21   5    1.03    0.20
   1  22  -4   11.17    0.79
   1  22  -3    1.84    0.44
   1  22  -3    2.08    0.51
   1  22  -3    1.30    0.36
   1  22  -3    2.26    0.49
  -1  22   2   12.84    0.97
   1  22  -2   12.24    0.97
   1  22  -2   12.19    0.97
   1  22  -2   15.11    1.05
   1  22  -2   11.94    0.93
   1  22  -1   45.13    2.08
  -1  22   1   42.31    2.08
   1  22  -1   38.93    2.02
   1  22  -1   40.95    2.08
   1  22  -1   42.70    2.07
  -1  22   0   13.81    1.04
   1  22   0   14.15    1.07
   1  22   0   14.13    1.07
  -1  22   0   12.72    1.05
   1  22   0   13.53    1.03
  -1  22   0   12.92    1.04
   1  22   1   25.06    1.44
   1  22   1   24.88    1.47
  -1  22  -1   26.12    1.43
  -1  22  -1   24.21    1.44
   1  22   1   25.35    1.37
  -1  22  -1   26.03    1.49
  -1  22  -2    3.49    0.61
  -1  22  -2    3.00    0.56
  -1  22  -3    0.13    0.39
  -1  22  -3    0.35    0.37
   1 -22   3    0.12    0.25
  -1  22  -4    0.84    0.27
  -1  22  -4    0.47    0.28
   1  23  -4    1.74    0.31
   1  23  -3    1.09    0.40
   1  23  -2   13.22    0.91
   1  23  -2   15.86    0.96
   1  23  -2   15.06    0.99
   1  23  -2   14.55    0.97
   1  23  -1    2.44    0.43
   1  23  -1    3.13    0.55
  -1  23   1    4.28    0.61
   1  23  -1    3.66    0.55
   1  23  -1    4.11    0.62
  -1  23   0    0.10    0.48
   1  23   0   -0.82    0.48
   1  23   0    0.11    0.44
   1  23   0    0.26    0.41
  -1  23  -1   10.31    0.82
  -1  23  -1   10.66    0.88
   1  23   1   11.29    0.87
  -1  23  -2    1.57    0.48
  -1  23  -2    1.17    0.42
  -1  23  -3   -0.03    0.31
  -1  23  -3    0.12    0.29
   1  24  -3    0.13    0.24
   1  24  -2    3.30    0.45
   1  24  -2    3.40    0.41
   1  24  -1    2.70    0.44
   1  24  -1    2.50    0.46
   1  24   0    0.19    0.32
  -1  24   0    0.20    0.38
   1  24   0   -0.45    0.35
  -1  24  -2    0.78    0.34
   1  25  -1    0.94    0.23
  -2   0   9    0.06    0.42
  -2   0   9    0.32    0.46
   2   0  -8    0.24    0.54
  -2   0   8   -0.09    0.59
  -2   0   8    0.27    0.52
  -2   0   8    0.17    0.52
   2   0  -8   -0.25    0.64
  -2   0   7   -0.10    0.43
  -2   0   7   -0.27    0.54
   2   0  -7   -0.13    0.66
   2   0  -7    0.13    0.46
  -2   0   6    9.61    1.14
   2   0  -6    8.90    1.06
   2   0  -5   -0.18    0.38
   2   0  -4 1418.45   49.51
   2   0  -4 1444.70   48.74
  -2   0   4 1427.31   48.46
   2   0  -3   -0.10    0.44
  -2   0   3   -0.06    0.32
  -2   0   2    4.97    0.56
   2   0  -2    4.50    0.66
   2   0  -2    4.51    0.50
   2   0  -2    5.24    0.39
  -2   0   1    0.37    0.17
  -2   0   1    0.42    0.43
  -2   0   0    0.94    0.37
   2   0   0    0.78    0.27
  -2   0  -1    0.10    0.23
  -2   0  -1   -0.05    0.37
   2   0   1    0.11    0.21
   2   0   2  770.89   26.94
  -2   0  -2  771.86   26.93
   2   0   2  784.68   26.44
  -2   0  -3    0.20    0.54
   2   0   3    0.05    0.32
  -2   0  -3    0.10    0.36
   2   0   4  326.09   11.85
  -2   0  -4  333.44   11.86
   2   0   5   -0.09    0.40
  -2   0  -5    0.46    0.57
   2   0   6  318.49   11.92
  -2   0  -6  318.98   11.91
  -2   0  -7    0.11    0.53
   2   0   7    0.57    0.52
   2   0   7    0.49    0.52
   2   0   7    0.10    0.59
   2   0   7   -0.36    0.48
   2   0   8   33.28    1.88
   2   0   8   32.02    1.79
   2   0   8   32.55    1.74
   2   0   9    0.07    0.34
   2   0   9    0.11    0.25
  -2   1   9    0.11    0.39
  -2  -1   9    0.24    0.43
  -2  -1   9   -0.33    0.50
  -2   1   9    0.12    0.43
  -2   1   8   15.06    1.29
  -2  -1   8   14.97    1.28
   2  -1  -8   13.85    1.35
  -2   1   8   14.45    1.23
   2   1  -8   16.55    1.29
  -2   1   8   14.53    1.28
   2  -1  -8   13.47    1.40
  -2   1   7    9.22    1.06
  -2  -1   7    9.60    1.00
  -2  -1   7   10.25    1.23
  -2   1   7   10.30    1.23
   2  -1  -7    8.93    1.24
   2  -1  -7    7.63    1.07
  -2  -1   6  198.08    7.73
  -2   1   6  190.00    7.64
   2  -1  -6  183.44    7.53
  -2   1   5    3.54    0.68
  -2  -1   5    3.91    0.55
   2  -1  -5    4.68    0.72
  -2  -1   4   26.89    1.36
   2  -1  -4   26.38    1.96
   2  -1  -4   27.18    1.52
  -2   1   4   24.28    1.53
  -2  -1   4   26.48    1.57
   2  -1  -3  256.22   10.04
  -2   1   3  276.33    9.74
  -2   1   2   34.33    1.60
  -2  -1   2   33.17    1.45
   2  -1  -2   29.13    1.68
   2  -1  -2   28.74    1.45
   2  -1  -2   28.18    1.15
   2   1  -2   29.28    1.33
   2   1  -1 1728.34   61.39
   2  -1  -1 1867.69   61.58
  -2  -1   1 1901.92   61.47
  -2  -1   1 1889.44   61.89
   2  -1   0  197.57    7.19
  -2  -1   0  207.12    7.34
   2   1   0  208.48    7.17
   2   1   1  241.19    8.49
  -2  -1  -1  251.19    8.55
  -2  -1  -1  247.06    8.83
   2  -1   1  244.56    8.61
   2  -1   2  271.48   10.15
   2  -1   2  292.29    9.80
   2   1   2  270.16    9.54
  -2  -1  -2  289.42   10.15
  -2  -1  -3 2384.00   79.09
   2  -1   3 2300.69   78.51
   2   1   3 2369.34   78.50
  -2  -1  -3 2275.59   78.48
   2   1   4  149.51    5.80
   2  -1   4  149.78    5.80
  -2  -1  -4  149.14    5.79
   2   1   5  185.77    7.12
  -2  -1  -5  193.55    7.13
   2   1   6    0.11    0.52
  -2  -1  -6    0.55    0.59
  -2  -1  -7    6.42    0.95
   2   1   7    6.10    0.91
   2  -1   7    5.56    0.77
   2   1   7    5.66    0.80
   2  -1   7    5.39    0.89
   2  -1   7    4.40    0.79
   2   1   7    6.81    0.91
   2  -1   8    1.73    0.54
   2   1   8    1.77    0.56
   2  -1   8    1.98    0.55
   2   1   8    1.91    0.55
   2   1   8    1.92    0.54
   2  -1   8    1.87    0.54
   2   1   9    0.43    0.36
   2  -1   9    0.40    0.26
  -2  -2  10    0.02    0.18
  -2   2   9    0.49    0.38
  -2  -2   9    0.91    0.47
  -2   2   9   -0.11    0.43
  -2  -2   9    0.53    0.50
  -2   2   8   39.91    2.14
   2   2  -8   38.53    2.37
   2  -2  -8   35.05    2.28
  -2   2   8   34.30    2.10
  -2   2   8   38.15    2.21
   2   2  -8   40.82    2.18
  -2  -2   8   42.92    2.34
   2  -2  -8   40.11    2.40
   2   2  -8   39.94    2.43
   2  -2  -7    5.93    1.04
   2   2  -7    5.76    1.04
   2  -2  -7    4.97    0.90
  -2   2   7    5.32    0.87
  -2   2   7    6.04    0.96
  -2   2   6   27.06    1.76
   2   2  -6   29.04    1.91
   2  -2  -6   25.84    1.84
  -2   2   6   27.95    1.90
  -2  -2   5  289.42   10.41
   2  -2  -5  282.03   10.63
   2   2  -5  284.82   10.65
  -2   2   5  296.08   10.68
  -2  -2   4   89.26    3.46
  -2  -2   4   84.03    3.61
  -2   2   4   82.70    3.58
   2  -2  -4   85.10    3.58
   2   2  -4   86.11    3.59
  -2   2   3  351.69   12.31
   2   2  -3  330.24   12.50
   2  -2  -3  338.91   12.54
   2  -2  -2  120.55    4.71
   2   2  -2  124.91    4.92
   2  -2  -2  122.08    4.93
  -2   2   2  126.80    4.84
  -2  -2   2  125.61    4.56
   2  -2  -1 1958.14   65.22
  -2   2   1 1968.74   65.51
  -2  -2   1 2014.15   65.52
  -2  -2   1 1849.10   65.19
  -2  -2   0 2289.91   76.34
  -2   2   0 2309.08   76.34
   2  -2   0 2205.44   76.23
   2  -2   1 1524.75   49.50
  -2  -2  -1 1455.76   49.27
  -2  -2  -1 1398.38   49.61
  -2   2  -1 1468.04   49.62
   2  -2   2   69.83    3.20
   2   2   2   70.15    3.19
  -2  -2  -2   70.15    3.16
   2  -2   2   74.87    2.99
  -2   2  -2   78.79    3.27
   2   2   3    7.13    0.75
  -2   2  -3    8.91    0.80
  -2   2  -3    8.00    1.02
  -2  -2  -4   11.94    0.98
  -2   2  -4   11.74    0.99
   2   2   4   12.80    1.01
  -2   2  -5   67.34    3.18
  -2  -2  -5   69.54    3.20
   2   2   5   65.20    3.17
  -2  -2  -6   37.64    2.21
  -2   2  -6   36.14    2.18
   2  -2   6   32.97    2.16
   2   2   6   33.74    2.15
   2  -2   7   17.18    1.44
  -2  -2  -7   16.51    1.45
  -2   2  -7   20.95    1.59
   2   2   7   19.52    1.53
   2  -2   7   18.33    1.50
   2   2   7   18.34    1.35
   2   2   7   16.01    1.34
   2  -2   7   19.11    1.38
   2  -2   7   20.40    1.43
   2  -2   8    7.63    0.81
   2   2   8    8.16    0.79
   2  -2   8    7.63    0.81
   2  -2   8    7.48    0.86
   2   2   8    7.89    0.89
   2  -2   9    1.94    0.33
   2   2   9    1.33    0.36
  -2  -3  10    0.86    0.20
  -2  -3   9    0.80    0.53
  -2   3   9    0.54    0.36
   2  -3  -9    0.75    0.44
   2   3  -9    0.78    0.44
  -2  -3   9    0.72    0.45
  -2   3   9    0.65    0.38
   2   3  -9    0.95    0.45
  -2   3   8   18.04    1.34
   2   3  -8   18.60    1.54
   2  -3  -8   22.53    1.62
  -2   3   8   18.25    1.35
  -2   3   8   18.74    1.48
  -2  -3   8   19.57    1.49
   2   3  -8   18.01    1.40
   2   3  -8   20.38    1.63
   2  -3  -8   20.41    1.59
   2   3  -7  100.73    4.53
   2  -3  -7   94.82    4.39
   2  -3  -7   82.13    4.25
   2   3  -7   91.62    4.38
  -2  -3   7   96.49    4.55
  -2   3   7   95.48    4.25
   2   3  -6    7.69    1.01
   2  -3  -6    9.01    1.05
  -2   3   6    9.14    0.98
  -2  -3   6    9.17    1.13
  -2   3   6    9.90    1.10
  -2   3   5  456.14   16.51
   2  -3  -5  450.42   16.53
   2   3  -5  459.95   16.54
  -2  -3   5  484.01   16.38
   2   3  -4  263.52    9.35
  -2  -3   4  233.95    9.12
   2  -3  -4  274.16    9.38
  -2  -3   4  262.59    9.21
  -2  -3   4  250.97    9.35
  -2   3   4  263.61    9.35
  -2   3   4  247.20    9.68
   2  -3  -3   59.55    2.82
  -2   3   3   62.77    2.95
   2  -3  -3   66.93    3.11
   2   3  -3   58.47    3.00
   2  -3  -2   12.29    0.93
   2  -3  -2   13.10    0.85
   2   3  -2   12.38    1.02
   2  -3  -2   12.35    1.02
  -2   3   2   14.15    1.06
  -2  -3   1  478.72   16.30
  -2   3   1  456.45   16.42
   2  -3  -1  465.34   16.25
  -2  -3   1  455.30   16.46
  -2   3   1  505.08   16.54
  -2  -3   0   18.41    1.07
  -2   3   0   17.98    1.06
  -2  -3  -1    2.19    0.44
  -2   3  -1    2.16    0.47
   2  -3   1    1.98    0.43
  -2  -3  -1    2.17    0.23
   2  -3   1    2.18    0.32
  -2  -3  -2    3.80    0.61
  -2   3  -2    2.07    0.52
   2  -3   2    2.46    0.47
   2  -3   2    2.35    0.56
   2   3   2    2.39    0.56
   2   3   3 1037.68   34.54
   2  -3   3 1030.38   34.60
  -2  -3  -3  995.36   34.54
  -2   3  -3 1031.32   34.59
   2  -3   3 1040.94   34.81
  -2   3  -3  977.34   34.39
  -2  -3  -3 1022.49   35.12
  -2   3  -3  986.10   35.15
  -2  -3  -4   47.46    2.38
  -2   3  -4   53.43    2.47
   2   3   4   49.74    2.40
   2  -3   4   52.71    2.45
  -2   3  -5  140.87    5.83
  -2  -3  -5  149.02    5.86
   2  -3   5  138.64    5.85
   2   3   5  152.21    5.91
  -2  -3  -6   11.17    1.17
  -2   3  -6   11.44    1.17
   2  -3   6   10.58    1.15
   2   3   6   10.94    1.18
   2  -3   7   29.56    1.89
   2  -3   7   28.29    1.91
   2  -3   7   27.15    1.75
   2   3   7   27.83    1.72
   2   3   7   31.05    1.89
   2  -3   7   27.00    1.76
  -2   3  -7   34.01    2.04
  -2  -3  -7   31.14    1.97
   2  -3   8    0.13    0.42
   2   3   8    0.50    0.44
   2  -3   8    0.19    0.45
   2  -3   8    0.44    0.42
   2  -3   9    1.34    0.32
   2   3   9    0.78    0.32
  -2  -4  10   13.19    0.64
  -2   4   9    1.00    0.36
   2  -4  -9    0.93    0.43
   2   4  -9    1.33    0.46
   2   4  -9    0.69    0.41
  -2   4   8    2.66    0.71
   2   4  -8    3.17    0.67
  -2  -4   8    2.39    0.67
  -2   4   8    3.34    0.64
  -2   4   8    4.32    0.81
  -2  -4   7   35.01    2.33
   2  -4  -7   33.26    2.18
  -2   4   7   30.23    2.08
   2   4  -7   31.44    2.18
   2  -4  -7   32.10    2.18
   2  -4  -6   56.22    3.03
   2   4  -6   59.00    3.06
  -2   4   6   57.40    2.95
  -2   4   6   63.44    3.07
  -2  -4   6   55.89    3.13
  -2   4   5    0.60    0.39
  -2  -4   5    0.46    0.38
   2  -4  -5    0.36    0.43
   2   4  -5    0.27    0.39
  -2  -4   4  135.13    4.95
  -2   4   4  140.25    5.76
  -2  -4   4  139.31    5.18
   2  -4  -4  139.66    5.28
   2   4  -4  134.56    5.25
  -2   4   4  122.26    5.14
  -2   4   4  129.98    5.22
  -2  -4   4  136.39    5.28
  -2   4   3 1225.72   40.87
   2  -4  -3 1217.59   40.95
   2   4  -3 1119.84   40.85
   2  -4  -2  402.79   14.03
  -2   4   2  401.61   14.36
  -2  -4   1  558.02   18.64
  -2   4   1  521.10   18.70
  -2  -4   1  556.04   18.71
   2  -4  -1  525.69   18.53
  -2   4   1  528.94   18.74
  -2  -4   0    3.74    0.56
  -2  -4   0    5.26    0.59
  -2   4   0    4.45    0.53
   2   4   1  345.17   12.29
   2  -4   1  387.70   12.71
  -2  -4  -1  358.26   12.62
  -2   4  -1  361.72   12.62
   2  -4   2   32.35    1.86
   2   4   2   34.05    1.90
   2  -4   2   34.94    1.84
  -2  -4  -2   36.07    1.89
  -2   4  -2   37.16    1.92
   2  -4   3    6.04    0.54
   2   4   3    6.99    0.63
   2  -4   3    6.52    0.68
  -2   4  -3    7.26    0.62
  -2   4  -3    6.42    0.88
  -2  -4  -3    5.28    0.81
   2  -4   3    6.23    0.76
  -2   4  -3    7.61    0.69
  -2  -4  -3    5.77    0.62
   2   4   4   51.61    2.44
   2  -4   4   51.00    2.48
  -2   4  -4   52.33    2.47
  -2  -4  -4   51.14    2.43
  -2   4  -4   51.36    2.32
   2  -4   5  139.62    5.84
   2   4   5  146.58    5.87
  -2  -4  -5  141.06    5.81
  -2   4  -5  151.90    5.89
   2  -4   6    6.42    0.82
  -2  -4  -6    7.12    0.97
  -2   4  -6    7.52    0.96
   2   4   6    6.76    0.91
   2  -4   6    5.11    0.86
  -2  -4  -7   12.85    1.21
  -2   4  -7   11.94    1.22
   2  -4   7   12.13    1.19
   2  -4   7   11.25    1.05
   2   4   7   11.94    1.15
   2   4   7   11.59    1.04
   2  -4   7   13.00    1.12
   2  -4   7   11.57    1.14
   2  -4   8    2.08    0.43
   2  -4   8    1.99    0.49
   2   4   8    2.14    0.49
   2  -4   8    2.39    0.53
   2  -4   8    1.66    0.48
   2   4   8    1.72    0.57
   2  -4   9    0.22    0.26
   2   4   9    0.35    0.33
   2   5  -9   -0.40    0.41
   2  -5  -9    0.27    0.36
  -2   5   9   -0.10    0.43
   2   5  -9   -0.10    0.39
   2   5  -8    3.03    0.67
  -2   5   8    1.69    0.65
  -2   5   8    1.86    0.67
  -2  -5   8    2.78    0.60
  -2   5   7    2.88    0.80
   2  -5  -7    2.10    0.72
   2   5  -7    4.57    0.92
   2  -5  -7    3.30    0.84
   2   5  -7    1.71    0.73
  -2  -5   7    4.18    0.89
  -2  -5   6   67.28    3.14
   2   5  -6   66.27    3.32
   2  -5  -6   64.46    3.30
  -2   5   6   66.38    3.25
  -2   5   6   65.53    3.23
  -2  -5   6   67.24    3.44
  -2  -5   5  113.60    4.70
   2   5  -5  115.77    4.62
  -2   5   5  108.74    4.68
   2   5  -5  112.14    4.78
   2  -5  -5  120.44    4.84
  -2  -5   4   31.64    1.71
  -2  -5   4   30.88    1.53
  -2  -5   4   31.99    1.76
  -2   5   4   32.37    1.69
  -2  -5   4   37.98    1.75
   2  -5  -4   31.69    1.76
   2   5  -4   30.99    1.73
  -2  -5   3   26.89    1.35
  -2  -5   3   30.05    1.47
   2  -5  -3   30.70    1.92
   2   5  -3   27.98    1.84
  -2   5   3   29.41    1.90
   2  -5  -2  654.28   22.69
  -2   5   2  667.43   23.09
  -2  -5   1  291.04    9.90
   2  -5  -1  275.63    9.74
  -2   5   1  273.37    9.84
  -2  -5   1  255.07    9.78
  -2  -5   0  159.14    6.06
  -2  -5   0  157.01    5.91
  -2   5   0  143.91    5.86
  -2  -5  -1   40.69    1.81
  -2   5  -1   35.46    1.76
   2  -5   1   38.25    1.93
   2   5   1   35.64    1.76
   2  -5   1   32.65    1.74
   2  -5   2  193.39    7.15
   2  -5   2  197.60    7.51
   2   5   2  203.08    7.52
   2  -5   2  218.15    7.62
  -2  -5  -2  193.03    7.44
  -2   5  -2  190.56    7.46
  -2   5  -3   85.59    3.36
  -2  -5  -3   80.07    3.29
   2   5   3   77.96    3.29
   2  -5   3   82.11    3.39
  -2   5  -3   78.27    3.26
   2  -5   3   88.33    3.78
  -2  -5  -3   86.45    3.81
  -2   5  -3   83.43    3.83
   2  -5   3   82.09    3.22
  -2  -5  -4   55.75    2.70
  -2   5  -4   66.32    2.83
  -2   5  -4   56.96    2.63
   2  -5   4   62.69    2.82
   2   5   4   62.05    2.77
  -2  -5  -5   63.47    3.04
  -2   5  -5   62.91    3.07
   2  -5   5   63.03    3.10
   2   5   5   67.10    3.11
   2  -5   6   19.38    1.57
  -2  -5  -6   21.43    1.56
  -2   5  -6   22.90    1.63
   2  -5   6   20.43    1.47
   2  -5   7    9.47    1.04
  -2  -5  -7    8.54    0.97
  -2   5  -7   10.08    1.06
   2  -5   7    8.56    1.02
   2   5   7   10.45    1.09
   2  -5   7    7.78    0.85
   2   5   7    9.35    0.93
   2  -5   8    0.06    0.35
   2   5   8    0.67    0.47
   2  -5   8    0.32    0.39
   2   5   8    0.19    0.49
   2   5   8    0.34    0.38
   2  -5   8    0.65    0.47
   2  -5   8   -0.05    0.35
   2   5   9    0.55    0.30
   2  -5   9    0.91    0.26
   2   6  -9    0.88    0.36
  -2   6   9    0.81    0.44
   2   6  -9    0.15    0.37
  -2  -6   9    0.99    0.48
  -2  -6   9    1.11    0.47
  -2  -6   8    7.71    0.86
   2   6  -8    7.43    0.90
  -2   6   8    5.28    0.87
  -2  -6   8    9.95    1.04
  -2   6   8    7.87    0.97
  -2   6   7   46.03    2.61
   2   6  -7   42.31    2.58
   2  -6  -7   41.99    2.61
  -2  -6   7   51.90    2.83
   2  -6  -7   40.80    2.46
   2   6  -7   51.63    2.72
   2   6  -6    4.86    0.71
  -2  -6   6    4.42    0.75
  -2  -6   6    3.87    0.62
  -2   6   6    4.09    0.78
   2   6  -6    4.23    0.78
   2  -6  -6    4.05    0.78
  -2  -6   6    5.56    0.92
   2   6  -5   18.56    1.30
  -2  -6   5   18.56    1.36
   2   6  -5   20.69    1.44
   2  -6  -5   19.76    1.44
  -2  -6   4   16.55    1.17
  -2  -6   4   16.59    1.10
  -2  -6   4   12.32    1.03
   2   6  -4   16.74    1.10
   2   6  -4   14.82    1.09
   2  -6  -4   14.25    1.09
  -2  -6   4   13.42    0.93
   2  -6  -3  175.14    6.80
   2   6  -3  162.59    6.69
  -2   6   3  167.96    6.87
  -2  -6   3  175.82    6.24
  -2  -6   3  164.88    6.20
  -2  -6   3  162.10    6.20
  -2  -6   3  163.24    6.08
   2  -6  -3  173.79    6.73
  -2   6   2   23.72    1.66
   2  -6  -2   26.56    1.41
   2  -6  -2   22.49    1.48
   2  -6  -1   79.33    3.23
  -2  -6   1   79.18    3.37
  -2   6   1   74.18    3.42
   2  -6   0    0.51    0.36
  -2  -6   0    0.15    0.38
  -2  -6   0    0.22    0.27
  -2   6   0    0.28    0.30
  -2   6   0    0.21    0.38
   2   6   1   45.38    2.11
   2  -6   1   43.85    2.11
  -2  -6  -1   46.25    2.09
  -2   6  -1   48.76    2.14
   2  -6   1   44.98    2.27
   2  -6   2   11.46    1.09
  -2  -6  -2   11.27    0.93
  -2   6  -2    8.80    0.90
  -2   6  -2    9.17    0.70
   2  -6   2    9.63    0.75
  -2   6  -3    5.70    0.62
   2  -6   3    7.03    0.61
   2  -6   3    7.18    0.70
  -2   6  -3    5.70    0.61
  -2   6  -3    6.82    0.89
   2  -6   3    6.32    0.87
   2   6   4  111.68    4.43
   2  -6   4  107.62    4.50
   2  -6   4  104.90    4.21
  -2   6  -4  111.10    4.37
  -2   6  -4  114.06    4.46
  -2  -6  -4  104.60    4.37
   2   6   5  116.93    4.70
   2  -6   5  109.20    4.72
   2  -6   5  111.56    4.62
  -2   6  -5  103.83    4.48
  -2  -6  -5  103.11    4.56
  -2   6  -5  119.07    4.71
   2  -6   5  107.30    4.52
   2  -6   6   83.23    3.90
   2  -6   6   84.63    3.77
  -2  -6  -6   78.11    3.72
  -2   6  -6   86.57    3.87
   2  -6   7   13.35    1.17
   2   6   7   10.31    0.97
   2   6   7   12.28    1.19
   2  -6   7   12.22    1.01
   2  -6   7   13.92    1.23
   2   6   8    0.21    0.44
   2   6   8   -0.24    0.46
   2  -6   8    0.43    0.37
   2  -6   8    0.24    0.31
   2   6   9    0.46    0.26
   2  -6   9   -0.07    0.22
  -2   7   9    6.95    0.69
  -2  -7   9    5.59    0.63
   2   7  -9    6.88    0.69
  -2  -7   9    5.89    0.68
  -2  -7   8    0.17    0.61
  -2   7   8    0.60    0.68
  -2  -7   8    0.80    0.49
  -2  -7   8    1.19    0.45
   2   7  -8    0.85    0.53
   2   7  -7    3.45    0.75
   2   7  -7    6.09    0.95
  -2  -7   7    4.70    0.89
   2   7  -6  107.48    4.43
   2   7  -6  111.70    4.69
  -2  -7   6   94.28    4.25
  -2  -7   6   97.33    4.43
  -2  -7   6  109.17    4.80
  -2  -7   6  117.74    4.70
   2   7  -6  102.58    4.56
   2   7  -5   86.39    3.73
  -2  -7   5   95.76    3.92
   2   7  -5   91.18    3.89
  -2  -7   4  135.72    5.34
   2   7  -4  146.21    5.56
   2   7  -4  137.84    5.48
  -2  -7   4  151.63    5.59
   2   7  -3  291.20   10.02
  -2  -7   3  277.48   10.06
  -2  -7   3  272.43    9.90
   2  -7  -2  487.45   16.55
   2   7  -2  470.63   16.30
   2  -7  -2  454.64   16.71
  -2  -7   1    4.58    0.67
  -2   7   1    4.84    0.74
   2  -7  -1    3.50    0.54
  -2   7   0  135.58    5.27
  -2   7   0  144.30    5.56
   2  -7   0  140.15    5.47
  -2  -7  -1   -0.10    0.49
   2   7   1    0.11    0.28
  -2   7  -1    0.44    0.35
  -2   7  -1    0.11    0.29
  -2   7  -1    0.04    0.24
  -2   7  -1   -0.05    0.28
   2  -7   1   -0.12    0.27
  -2   7  -2    4.74    0.63
  -2   7  -2    5.19    0.54
   2  -7   2    3.88    0.50
   2  -7   2    4.08    0.52
   2  -7   2    5.52    0.77
  -2   7  -3  162.34    6.15
  -2   7  -3  165.20    6.20
   2  -7   3  169.77    6.29
  -2   7  -4    3.29    0.58
   2  -7   4    2.87    0.60
  -2   7  -4    3.71    0.59
   2  -7   4    2.82    0.46
   2  -7   5    4.94    0.80
  -2   7  -5    5.58    0.78
   2  -7   5    6.95    0.86
  -2   7  -5    5.44    0.73
  -2   7  -5    4.33    0.77
   2  -7   5    5.09    0.73
  -2   7  -6   52.19    2.75
   2  -7   6   58.40    2.90
   2  -7   6   52.41    2.72
   2   7   6   53.03    2.78
   2  -7   6   51.42    2.61
   2  -7   7    1.42    0.49
   2  -7   7    1.91    0.59
   2   7   7    0.84    0.56
   2  -7   7    1.16    0.55
   2   7   7    2.25    0.63
   2  -7   8    0.98    0.37
   2  -7   8    1.21    0.40
   2   7   8    0.73    0.49
   2   7   8    0.84    0.42
   2   7   9    0.29    0.21
   2  -7   9   -0.07    0.17
  -2  -8   9    0.78    0.40
  -2  -8   9    1.20    0.41
   2   8  -9    0.70    0.38
  -2   8   9    0.13    0.40
  -2  -8   8   50.62    2.41
  -2  -8   8   52.00    2.52
   2   8  -8   45.34    2.37
  -2  -8   8   47.73    2.24
  -2   8   8   51.22    2.54
  -2   8   7    3.38    0.80
  -2  -8   7    2.33    0.70
  -2  -8   7    4.12    0.79
  -2  -8   7    3.52    0.80
  -2  -8   7    3.88    0.79
  -2  -8   6   70.53    3.27
  -2   8   6   79.05    3.65
  -2  -8   6   80.98    3.64
   2   8  -6   74.76    3.39
  -2  -8   6   66.08    3.57
  -2  -8   5   11.08    0.98
  -2  -8   5   10.51    0.87
   2   8  -5   11.01    1.02
  -2  -8   4    4.61    0.59
   2   8  -4    5.81    0.71
  -2  -8   4    5.97    0.74
  -2  -8   4    6.02    0.75
  -2  -8   3  142.72    5.30
  -2  -8   3  138.68    5.44
   2   8  -3  139.18    5.34
  -2  -8   2   37.05    1.71
  -2  -8   2   39.99    1.84
   2  -8  -2   39.35    1.93
   2  -8  -2   32.45    1.99
   2   8  -2   34.77    1.69
   2  -8  -1  106.89    4.35
  -2  -8   1  106.95    4.04
  -2   8   1  108.49    4.12
  -2  -8   1  101.61    4.52
  -2   8   1  113.20    4.71
  -2   8   0  215.77    7.73
  -2   8   0  218.96    8.17
   2  -8   0  206.72    8.06
  -2   8  -1  684.70   23.07
  -2   8  -1  623.54   23.36
  -2   8  -1  650.53   23.09
   2  -8   1  691.03   23.02
  -2  -8  -1  712.15   23.82
  -2   8  -2   20.33    1.23
   2  -8   2   21.49    1.26
  -2   8  -3  196.11    7.20
   2  -8   3  189.81    7.23
  -2   8  -4    5.64    0.71
   2  -8   4    7.20    0.84
   2  -8   4    7.38    0.72
  -2   8  -5    0.44    0.45
  -2   8  -5    0.68    0.56
   2  -8   5    1.41    0.49
   2  -8   5    0.79    0.49
   2  -8   5    1.53    0.58
   2  -8   6   18.76    1.49
   2  -8   6   19.27    1.47
   2   8   6   19.99    1.48
   2  -8   6   17.96    1.37
   2  -8   7    0.13    0.45
   2  -8   7    0.15    0.46
   2   8   7    0.53    0.48
   2  -8   7    0.30    0.51
   2   8   7    0.31    0.55
   2  -8   8   14.97    0.91
   2  -8   8   16.71    0.99
   2  -8   8   17.33    1.06
   2   8   8   14.35    1.03
   2   8   8   15.98    1.06
  -2  -9   9   -0.15    0.34
   2   9  -9    0.12    0.35
  -2   9   9   -0.08    0.37
  -2  -9   9    0.07    0.29
  -2  -9   8    0.07    0.52
   2   9  -8    0.14    0.50
  -2  -9   8   -0.05    0.38
  -2  -9   8    0.45    0.39
  -2  -9   8    0.34    0.48
  -2   9   8    0.08    0.53
  -2  -9   7   60.78    3.07
  -2  -9   7   58.99    2.93
  -2   9   7   60.46    3.05
   2   9  -7   53.89    2.88
  -2  -9   7   64.52    3.04
   2   9  -6    6.50    0.88
   2   9  -6    6.37    0.83
  -2  -9   6    5.94    0.87
  -2  -9   6    5.27    0.75
  -2  -9   6    7.35    0.94
  -2  -9   6    5.78    0.88
  -2   9   6    5.57    0.90
   2   9  -5   24.07    1.55
  -2  -9   5   20.82    1.43
  -2  -9   5   19.96    1.35
  -2  -9   5   20.35    1.41
  -2  -9   5   22.84    1.51
  -2   9   5   22.39    1.60
  -2  -9   5   21.54    1.60
   2   9  -4    4.68    0.67
  -2  -9   4    4.76    0.73
  -2  -9   4    4.17    0.59
  -2  -9   4    3.23    0.63
  -2  -9   3  119.91    4.69
  -2  -9   3  119.03    4.67
   2   9  -3  117.31    4.53
  -2  -9   3  109.42    4.49
  -2  -9   2   94.78    3.80
   2   9  -2   90.14    3.60
   2   9  -2   93.70    3.70
  -2  -9   2   95.65    3.68
   2   9  -1  255.28    9.07
   2  -9  -1  249.71    9.43
  -2  -9   1  262.74    9.10
  -2  -9   1  263.23    9.76
  -2   9   1  268.81    9.89
  -2   9   1  244.64    9.17
   2   9  -1  256.98    9.08
  -2   9   0   31.65    1.49
   2   9   0   32.94    1.54
   2  -9   0   31.68    1.52
  -2  -9   0   34.55    1.53
  -2   9   0   32.81    1.66
   2  -9   0   34.63    1.98
  -2   9   0   37.93    2.09
  -2  -9   0   31.13    2.04
  -2   9  -1  425.49   14.56
   2  -9   1  424.09   14.11
  -2   9  -1  415.49   14.17
   2  -9   2  282.28   10.10
  -2   9  -2  277.41   10.12
   2  -9   2  279.66   10.09
  -2   9  -2  286.88   10.20
  -2   9  -3   37.46    1.91
   2  -9   3   33.97    1.88
   2  -9   4   95.98    4.05
  -2   9  -4  107.08    4.27
   2  -9   4   96.83    4.23
   2  -9   5  153.22    6.04
   2  -9   5  159.16    6.15
  -2   9  -5  143.27    6.05
  -2   9  -5  142.69    5.98
   2  -9   5  149.58    6.09
   2  -9   6    5.76    0.77
  -2   9  -6    5.60    0.81
   2  -9   6    6.14    0.85
   2  -9   6    5.06    0.81
  -2   9  -6    4.29    0.73
   2   9   6    5.65    0.81
   2   9   7   34.55    1.91
   2  -9   7   34.08    1.85
   2  -9   7   32.35    1.77
   2  -9   7   29.77    1.72
   2  -9   7   35.77    1.89
   2   9   7   35.13    1.91
   2   9   8    1.62    0.48
   2  -9   8    2.03    0.48
   2  -9   8    1.92    0.36
   2  -9   8    0.85    0.35
   2  10  -9    0.10    0.29
  -2 -10   9    0.03    0.26
  -2 -10   9    0.03    0.26
  -2 -10   8    7.27    0.72
  -2 -10   8    7.18    0.80
  -2 -10   8    9.04    0.88
  -2 -10   8    7.39    0.71
  -2  10   8    8.73    0.91
   2  10  -8    7.58    0.84
  -2 -10   7    9.74    1.05
   2  10  -7    7.82    0.94
   2  10  -6   -0.21    0.49
   2  10  -6    0.29    0.48
  -2 -10   6    0.33    0.52
  -2 -10   6    0.48    0.52
  -2 -10   5    1.95    0.58
   2  10  -5    0.57    0.47
   2  10  -5    2.87    0.65
  -2 -10   5    2.35    0.53
  -2 -10   5    1.62    0.53
  -2 -10   5    2.15    0.55
  -2 -10   5    2.21    0.55
  -2 -10   4   13.12    1.13
  -2 -10   4   14.24    1.19
   2  10  -4   11.66    1.02
   2  10  -4   11.43    1.05
  -2 -10   4   12.90    1.01
  -2 -10   3    5.86    0.74
   2  10  -3    5.81    0.65
   2  10  -2  106.55    4.35
   2  10  -2  112.42    4.47
  -2 -10   2  120.82    4.61
  -2 -10   2  121.11    4.48
   2  10  -2  116.70    4.45
  -2 -10   1   39.31    1.75
   2  10  -1   35.28    1.71
   2 -10  -1   33.14    1.97
  -2  10   1   37.59    1.84
   2  10  -1   36.03    1.73
  -2 -10   0  273.45    9.66
  -2  10   0  275.49    9.89
  -2  10   0  268.78    9.66
   2  10   0  277.66    9.72
   2 -10   0  272.95    9.68
  -2  10   0  276.13   10.41
  -2  10  -1    4.50    0.50
  -2  10  -1    5.29    0.64
   2 -10   1    4.20    0.54
  -2  10  -2   48.91    2.32
   2 -10   2   47.70    2.26
  -2  10  -2   49.05    2.38
  -2  10  -3   43.83    2.20
  -2  10  -3   44.41    2.28
   2 -10   3   39.91    2.15
   2 -10   4   80.03    3.54
  -2  10  -4   89.77    3.89
   2 -10   4   80.02    3.69
  -2  10  -4   75.89    3.73
   2 -10   4   81.93    3.69
  -2  10  -4   93.48    3.81
  -2  10  -5    1.57    0.59
   2 -10   5    1.33    0.66
   2 -10   5    1.64    0.42
  -2  10  -5    1.26    0.67
   2 -10   5    1.43    0.55
  -2  10  -5    1.42    0.62
   2 -10   5    1.81    0.57
   2  10   6   12.94    1.21
  -2  10  -6   14.55    1.20
   2 -10   6   12.34    1.09
   2 -10   6   10.88    1.18
  -2  10  -6   12.96    1.21
  -2  10  -6   14.12    1.23
   2 -10   6   12.26    1.10
   2 -10   6   13.89    1.21
   2 -10   6   15.39    1.22
   2 -10   7    1.18    0.43
   2 -10   7    1.49    0.55
   2  10   7    1.35    0.59
   2 -10   7    1.02    0.48
   2 -10   7    0.84    0.47
   2 -10   8    0.31    0.35
   2 -10   8    0.09    0.26
   2 -10   8    0.07    0.29
   2  10   8    0.25    0.38
  -2 -11   9    2.25    0.27
   2  11  -9    2.29    0.33
  -2  11   8    0.46    0.52
  -2 -11   8    0.17    0.38
  -2 -11   8    0.50    0.38
  -2 -11   8    0.49    0.39
  -2 -11   8    0.57    0.44
   2  11  -8    0.61    0.49
  -2 -11   7   40.96    2.22
  -2 -11   7   46.73    2.40
  -2 -11   7   37.90    2.19
  -2  11   7   41.71    2.34
  -2 -11   6   17.89    1.36
  -2 -11   6   13.91    1.30
   2  11  -6   16.85    1.35
   2  11  -6   14.21    1.27
  -2 -11   6   15.85    1.26
  -2 -11   5   92.99    4.12
  -2 -11   5   99.09    4.23
   2  11  -5  101.68    4.35
   2  11  -5  104.36    4.39
  -2 -11   5   95.28    4.26
  -2 -11   5  100.12    4.31
  -2 -11   5  103.76    4.47
  -2 -11   4  116.17    4.76
   2  11  -4  112.84    4.80
   2  11  -4  118.76    4.88
  -2 -11   4  123.50    5.01
  -2 -11   4  119.58    4.96
  -2 -11   3   14.72    1.19
   2  11  -3   16.00    1.11
   2  11  -3   17.93    1.17
  -2 -11   2   25.53    1.53
   2  11  -2   24.88    1.45
  -2 -11   2   26.49    1.45
   2  11  -2   25.98    1.45
   2  11  -1    8.43    0.75
  -2  11   1    8.69    0.81
  -2 -11   1    7.59    0.80
   2  11  -1    8.43    0.73
  -2 -11   1    9.36    0.78
  -2  11   0   30.22    1.67
  -2 -11   0   32.49    1.52
  -2  11   0   30.29    1.51
   2  11   0   31.97    1.56
  -2  11  -1   33.04    1.57
   2 -11   1   27.55    1.57
  -2  11  -2   22.61    1.47
  -2  11  -2   25.50    1.57
   2 -11   2   23.90    1.44
  -2  11  -3    5.41    0.80
  -2  11  -3    3.91    0.67
   2 -11   4  181.49    7.02
   2 -11   4  176.80    7.03
  -2  11  -4  161.34    7.03
   2 -11   4  177.09    6.84
  -2  11  -4  186.18    7.18
  -2  11  -4  188.46    7.08
  -2  11  -5    6.70    0.90
  -2  11  -5    5.91    0.95
   2 -11   5    5.26    0.69
   2 -11   5    7.60    0.94
  -2  11  -5    6.65    0.96
  -2  11  -6    1.24    0.60
  -2  11  -6    1.13    0.53
   2 -11   6    1.21    0.54
   2 -11   6    0.88    0.46
   2 -11   6    0.77    0.58
   2  11   6    1.39    0.61
   2 -11   6    0.66    0.48
   2 -11   6    1.59    0.58
  -2  11  -6    2.03    0.59
   2 -11   7   32.67    1.65
   2  11   7   29.77    1.69
   2 -11   7   28.26    1.58
   2 -11   7   27.98    1.55
   2 -11   8    1.95    0.33
   2 -11   8    1.73    0.30
   2 -11   8    1.62    0.34
   2  11   8    1.44    0.41
  -2 -12   8   68.43    2.74
  -2 -12   8   63.67    2.63
  -2 -12   8   63.45    2.61
  -2 -12   8   61.19    2.63
  -2 -12   7    2.15    0.68
  -2 -12   7    0.68    0.53
   2  12  -7    0.72    0.57
  -2  12   7    0.60    0.54
  -2 -12   6   63.18    3.04
  -2 -12   6   66.33    2.99
  -2 -12   6   67.05    3.16
   2  12  -6   65.69    3.23
  -2  12   6   63.74    3.18
   2  12  -6   66.37    3.17
  -2 -12   6   70.23    3.19
   2  12  -5   31.01    1.94
  -2 -12   5   34.93    1.98
  -2 -12   5   31.08    1.87
   2  12  -5   34.41    2.04
   2  12  -5   35.36    2.10
  -2 -12   5   33.59    2.00
  -2 -12   5   30.01    1.94
  -2 -12   5   37.41    2.15
  -2 -12   4   58.95    2.83
  -2 -12   4   63.56    2.92
   2  12  -4   58.37    2.86
   2  12  -4   60.82    2.95
  -2 -12   4   54.36    2.80
  -2 -12   4   57.95    2.95
   2  12  -3    7.35    0.76
   2  12  -3    6.45    0.79
  -2 -12   3    6.38    0.80
  -2 -12   3    6.52    0.80
   2  12  -3    7.10    0.78
  -2 -12   2  145.96    5.80
  -2 -12   2  151.15    5.87
  -2 -12   2  151.23    5.70
   2  12  -2  143.04    5.68
   2  12  -2  147.59    5.72
  -2 -12   1   12.52    1.02
   2  12  -1   11.27    0.94
  -2 -12   1   13.03    0.95
  -2  12   0  494.11   17.55
  -2  12   0  503.19   17.29
   2  12   0  531.31   17.38
   2 -12   0  464.98   17.23
  -2  12  -1    0.92    0.37
   2 -12   1    2.05    0.45
   2 -12   2  349.84   12.31
  -2  12  -2  344.75   12.39
  -2  12  -2  327.51   12.43
  -2  12  -3  181.68    6.87
  -2  12  -3  172.49    6.72
   2 -12   3  158.88    6.60
  -2  12  -4    3.93    0.76
  -2  12  -4    4.25    0.86
  -2  12  -4    6.42    0.93
   2 -12   4    5.02    0.83
   2 -12   4    5.04    0.71
  -2  12  -5    0.52    0.53
   2 -12   5    1.88    0.67
   2 -12   5    0.95    0.43
  -2  12  -5    0.46    0.52
   2 -12   5    0.69    0.53
  -2  12  -5    0.22    0.63
  -2  12  -6    1.12    0.61
   2 -12   6    1.27    0.51
   2 -12   6    1.28    0.45
   2 -12   6    0.88    0.57
   2 -12   6    0.99    0.51
   2  12   6    0.08    0.56
   2 -12   7   -0.06    0.33
   2 -12   7   -0.45    0.42
   2  12   7    0.06    0.48
   2  12   7    0.15    0.35
   2 -12   7    0.10    0.45
   2 -12   8    1.90    0.26
   2 -12   8    1.95    0.28
   2 -12   8    1.95    0.31
   2  12   8    2.53    0.40
  -2 -13   8    7.19    0.62
  -2  13   8    8.36    0.76
  -2 -13   8    7.88    0.63
  -2 -13   7   18.66    1.37
  -2 -13   7   19.54    1.33
  -2 -13   7   18.79    1.28
   2  13  -7   17.87    1.33
  -2  13   7   19.88    1.39
   2  13  -6   14.48    1.26
  -2  13   6   12.90    1.25
   2  13  -6   13.26    1.17
  -2 -13   6   12.48    1.11
  -2 -13   6   13.63    1.07
  -2 -13   6   12.40    1.14
   2  13  -6   12.85    1.18
  -2  13   6   11.09    1.18
  -2 -13   6   13.40    1.20
  -2 -13   6   12.73    1.23
  -2 -13   6   13.29    1.15
   2  13  -5    3.47    0.69
  -2 -13   5    2.64    0.58
  -2 -13   5    2.54    0.63
  -2 -13   5    2.31    0.61
  -2 -13   5    2.33    0.62
   2  13  -5    2.09    0.62
  -2 -13   4   11.56    1.08
  -2 -13   4   11.85    1.06
  -2 -13   4    9.79    1.08
  -2 -13   4   12.39    1.09
   2  13  -4   10.45    1.03
   2  13  -4   10.16    1.07
  -2 -13   4   10.38    1.08
  -2 -13   3   19.10    1.33
  -2 -13   3   19.17    1.34
   2  13  -3   17.78    1.30
  -2 -13   3   18.62    1.38
   2  13  -3   17.87    1.36
   2  13  -3   16.33    1.20
  -2 -13   3   15.72    1.34
  -2 -13   2   92.32    4.07
  -2 -13   2   87.95    3.96
   2  13  -2   96.57    3.95
  -2 -13   2   95.24    3.90
  -2 -13   1    1.10    0.44
   2  13  -1    0.49    0.39
  -2 -13   1    0.90    0.43
   2 -13   0    1.42    0.37
  -2  13   0    2.16    0.55
   2  13   0    1.86    0.47
   2 -13   1    8.91    0.85
  -2  13  -1   10.39    0.85
  -2  13  -2   39.00    2.30
   2 -13   2   44.15    2.22
  -2  13  -3   27.53    1.96
  -2  13  -3   32.27    2.01
   2 -13   3   28.72    1.83
  -2  13  -3   32.20    1.95
  -2  13  -4    0.74    0.56
  -2  13  -4    0.58    0.59
   2 -13   4    0.09    0.37
  -2  13  -4    1.13    0.70
   2 -13   4    0.30    0.56
   2 -13   4    0.61    0.60
   2 -13   5   37.91    2.03
   2  13   5   41.20    2.22
  -2  13  -5   34.87    2.18
   2 -13   5   37.98    2.01
  -2  13  -5   36.34    2.27
   2 -13   5   36.20    2.20
  -2  13  -5   36.37    2.22
   2 -13   5   35.56    2.08
   2 -13   5   39.26    2.21
   2 -13   6    1.22    0.57
   2 -13   6    0.90    0.43
   2 -13   6    1.45    0.49
   2  13   6    0.55    0.62
   2  13   6    0.63    0.46
   2 -13   6    1.03    0.48
   2 -13   6    0.52    0.47
   2 -13   6    0.37    0.49
  -2  13  -7   62.66    2.56
   2 -13   7   59.72    2.55
   2 -13   7   61.23    2.52
   2 -13   7   58.98    2.50
   2  13   7   61.43    2.62
   2  13   7   56.19    2.45
   2  13   8    1.36    0.23
  -2 -14   8    7.87    0.56
  -2 -14   8    6.79    0.50
   2  14  -8    8.20    0.67
  -2 -14   8    8.46    0.58
  -2 -14   7    0.50    0.40
  -2 -14   7    0.34    0.48
  -2 -14   7    0.44    0.47
   2  14  -7   -0.20    0.46
  -2  14   7    0.20    0.49
  -2  14   6    4.07    0.75
  -2  14   6    4.41    0.86
  -2 -14   6    4.32    0.80
  -2 -14   6    4.38    0.76
  -2 -14   6    4.21    0.69
  -2 -14   6    4.68    0.74
  -2 -14   6    4.36    0.73
   2  14  -6    3.63    0.76
   2  14  -5   32.40    1.99
  -2 -14   5   32.37    1.89
  -2 -14   5   34.95    1.98
  -2 -14   5   30.61    1.93
   2  14  -5   31.21    1.98
  -2 -14   5   31.96    2.00
  -2 -14   5   33.01    1.93
  -2 -14   4   25.11    1.62
  -2 -14   4   24.07    1.57
  -2 -14   4   21.03    1.62
   2  14  -4   20.20    1.51
  -2 -14   4   25.52    1.69
  -2 -14   4   21.00    1.50
   2  14  -3   22.44    1.48
  -2 -14   3   17.25    1.40
  -2 -14   3   20.68    1.44
  -2 -14   3   19.09    1.37
  -2 -14   3   17.66    1.46
  -2 -14   2   17.09    1.23
   2  14  -2   15.50    1.22
   2  14  -2   15.81    1.28
  -2 -14   2   14.39    1.23
  -2 -14   2   16.01    1.33
  -2 -14   1   30.20    1.85
   2  14  -1   34.93    1.87
  -2 -14   1   34.84    1.81
  -2  14   0   37.63    2.12
   2  14   0   38.90    1.98
  -2 -14   0   34.29    1.99
   2 -14   0   35.15    1.83
  -2  14  -1   41.02    2.26
  -2  14  -1   37.67    1.97
   2 -14   1   37.78    2.02
   2 -14   1   37.12    2.00
  -2  14  -2    4.63    0.83
   2 -14   2    3.54    0.64
  -2  14  -2    4.06    0.77
  -2  14  -3   -0.23    0.60
  -2  14  -3   -0.11    0.64
   2 -14   3    0.28    0.41
  -2  14  -4   22.66    1.63
  -2  14  -4   20.95    1.66
   2 -14   4   23.67    1.62
   2 -14   4   18.44    1.50
  -2  14  -4   17.75    1.61
   2 -14   4   20.85    1.46
   2  14   5   23.08    1.60
   2  14   5   21.50    1.50
  -2  14  -5   21.32    1.62
   2 -14   5   22.96    1.45
   2 -14   5   22.59    1.52
  -2  14  -5   23.08    1.67
   2 -14   5   22.53    1.62
   2 -14   5   19.97    1.40
   2 -14   6    2.76    0.55
   2  14   6    2.51    0.53
   2  14   6    1.72    0.64
   2 -14   6    3.89    0.65
   2 -14   6    2.69    0.56
   2 -14   6    2.22    0.57
   2 -14   6    2.51    0.49
   2  14   7    2.06    0.52
   2  14   7    1.93    0.34
   2 -14   7    2.09    0.41
  -2  14  -7    1.32    0.41
  -2 -15   8   11.97    0.63
  -2 -15   8   11.51    0.63
  -2 -15   7    0.05    0.40
  -2 -15   7    0.22    0.43
   2  15  -7    0.05    0.29
  -2 -15   7    0.53    0.38
  -2 -15   7    0.05    0.37
   2  15  -7   -0.06    0.45
  -2  15   7    0.39    0.44
  -2 -15   6    5.16    0.72
  -2 -15   6    5.01    0.71
  -2 -15   6    3.95    0.72
  -2 -15   6    4.27    0.72
  -2  15   6    3.86    0.81
   2  15  -6    5.18    0.79
  -2  15   6    4.70    0.76
   2  15  -5    1.34    0.60
   2  15  -5    0.89    0.58
   2  15  -5    1.81    0.59
  -2 -15   5    0.76    0.43
  -2 -15   5    0.18    0.55
  -2 -15   5    1.03    0.59
  -2 -15   5    0.60    0.47
  -2 -15   5    0.39    0.43
  -2 -15   5    0.59    0.47
  -2  15   5    0.89    0.69
  -2 -15   4   17.63    1.41
  -2 -15   4   17.37    1.47
   2  15  -4   18.10    1.40
  -2 -15   4   20.70    1.46
  -2 -15   3    9.51    1.05
  -2 -15   3   12.75    1.11
  -2 -15   3   13.35    1.17
   2  15  -3   12.95    1.23
   2  15  -3   12.10    1.13
  -2 -15   3   15.19    1.32
  -2 -15   2   18.97    1.43
   2  15  -2   24.08    1.56
  -2 -15   2   21.01    1.44
   2  15  -2   20.19    1.54
  -2 -15   2   20.48    1.56
  -2 -15   2   21.50    1.53
  -2 -15   1  351.88   12.54
   2  15  -1  371.28   12.73
  -2 -15   1  351.63   12.83
  -2 -15   1  326.63   12.66
  -2 -15   0  200.91    8.05
   2  15   0  215.12    8.14
   2  15   0  224.25    8.07
   2 -15   1   12.31    1.09
  -2  15  -1   14.63    1.16
   2  15   1   18.59    1.33
   2 -15   1   17.44    1.24
  -2  15  -1   12.71    1.27
  -2  15  -2    3.42    0.86
  -2  15  -2    4.70    0.81
   2 -15   2    3.28    0.65
   2 -15   3    0.65    0.45
   2 -15   3    0.38    0.52
  -2  15  -3    0.12    0.49
   2 -15   4    2.77    0.71
   2 -15   4    3.16    0.63
  -2  15  -4    2.67    0.69
   2 -15   4    3.66    0.73
   2 -15   5   -0.36    0.53
   2 -15   5    0.09    0.51
   2 -15   5    0.27    0.45
   2 -15   5   -0.23    0.50
   2  15   5   -0.08    0.60
   2  15   5   -0.54    0.44
   2 -15   6    1.39    0.41
   2 -15   6    0.73    0.43
   2 -15   6    1.03    0.43
   2 -15   6    0.05    0.40
   2 -15   6    0.76    0.46
  -2  15  -6    0.87    0.50
   2  15   6   -0.05    0.37
   2  15   6    0.63    0.51
   2 -15   7    6.10    0.48
  -2  15  -7    6.10    0.54
   2  15   7    5.46    0.56
  -2 -16   7   16.22    0.98
   2  16  -7   14.71    1.00
  -2 -16   6   22.50    1.42
  -2 -16   6   21.77    1.39
  -2  16   6   25.74    1.46
   2  16  -6   22.25    1.46
   2  16  -6   20.08    1.37
   2  16  -5   -0.46    0.45
  -2  16   5    0.19    0.64
  -2 -16   5   -0.41    0.53
   2  16  -5    0.19    0.58
  -2 -16   5   -0.08    0.48
  -2 -16   5    0.08    0.37
   2  16  -5   -0.33    0.52
   2  16  -4   13.37    1.27
  -2 -16   4   12.27    1.13
  -2 -16   4   14.67    1.29
  -2 -16   4   14.43    1.20
   2  16  -3   25.67    1.75
  -2 -16   3   20.76    1.57
   2  16  -3   25.43    1.68
  -2 -16   3   24.72    1.60
  -2 -16   3   24.33    1.60
  -2 -16   3   23.67    1.74
   2  16  -2  202.81    7.47
  -2 -16   2  190.24    7.31
  -2 -16   2  179.54    7.51
  -2 -16   1   21.09    1.37
   2  16  -1   20.34    1.47
  -2 -16   1   18.55    1.43
  -2 -16   1   22.11    1.58
   2  16  -1   21.00    1.52
   2  16   0  124.62    5.19
   2 -16   1   36.95    2.02
   2  16   1   35.41    2.11
  -2  16  -1   39.69    2.32
   2 -16   2   88.89    3.93
  -2  16  -2   87.91    4.14
   2 -16   3   61.07    3.06
  -2  16  -3   62.54    3.20
   2 -16   3   64.24    3.04
   2 -16   3   58.59    2.98
   2  16   4   -0.09    0.58
   2  16   4    0.09    0.49
   2 -16   4    0.09    0.48
  -2  16  -4   -0.62    0.63
  -2  16  -4    0.33    0.45
   2 -16   4   -0.28    0.49
   2 -16   4   -0.18    0.44
   2  16   5    0.48    0.44
   2  16   5    0.46    0.55
   2 -16   5    0.31    0.42
   2 -16   5    0.74    0.44
   2 -16   5    0.48    0.46
  -2  16  -5    1.07    0.59
   2 -16   5    0.49    0.46
   2 -16   6    0.51    0.29
   2 -16   6    0.68    0.41
   2 -16   6    0.48    0.38
   2  16   6    0.22    0.51
   2  16   6    0.49    0.34
   2 -16   6    0.55    0.35
  -2  16  -6    0.92    0.46
  -2  16  -7    5.57    0.40
   2  16   7    5.42    0.46
   2 -16   7    4.95    0.39
   2 -16   7    5.88    0.41
   2  17  -7    3.38    0.40
  -2 -17   7    3.61    0.44
  -2 -17   7    4.34    0.45
  -2 -17   6    4.88    0.62
  -2 -17   6    4.27    0.63
  -2 -17   6    5.79    0.62
   2  17  -6    5.24    0.68
   2  17  -6    5.09    0.65
   2  17  -6    5.22    0.62
   2  17  -5    3.64    0.65
  -2  17   5    3.86    0.80
   2  17  -5    5.27    0.77
  -2 -17   5    4.17    0.68
  -2 -17   4    2.46    0.60
  -2  17   4    2.81    0.78
   2  17  -4    2.67    0.66
  -2 -17   4    1.48    0.54
   2  17  -3    7.84    0.97
  -2 -17   3    7.53    0.98
  -2 -17   3    5.26    0.86
  -2 -17   3    6.30    0.84
  -2 -17   3    6.53    0.82
   2  17  -3    5.94    0.85
  -2 -17   2   39.21    2.12
   2  17  -2   41.09    2.24
  -2 -17   2   38.43    2.32
   2  17  -1   19.93    1.44
  -2 -17   1   17.64    1.46
   2  17  -1   18.46    1.49
   2  17   0    5.36    0.83
   2 -17   1   21.33    1.45
   2  17   1   22.45    1.56
   2 -17   2    0.73    0.46
  -2  17  -2    0.46    0.59
   2 -17   3    1.37    0.52
  -2  17  -3    1.02    0.52
   2  17   3    0.60    0.49
   2  17   3    1.10    0.65
   2  17   3    0.72    0.51
   2 -17   3    0.09    0.48
   2 -17   4   23.77    1.58
  -2  17  -4   23.36    1.56
   2 -17   4   22.90    1.53
   2  17   4   23.74    1.60
   2  17   4   21.16    1.47
   2 -17   5    0.60    0.42
   2 -17   5    0.28    0.40
   2 -17   5    1.06    0.48
   2 -17   5    0.26    0.39
  -2  17  -5    0.89    0.54
   2  17   5    0.20    0.51
   2  17   5    0.59    0.41
   2 -17   5    0.07    0.42
   2 -17   6    1.48    0.37
  -2  17  -6    1.02    0.41
   2  17   6    1.49    0.46
   2  17   6    0.99    0.31
  -2 -18   7    6.01    0.42
  -2 -18   7    5.37    0.38
  -2 -18   7    6.70    0.44
   2  18  -6    0.90    0.38
  -2 -18   6    0.61    0.36
   2  18  -6    1.19    0.40
   2  18  -6    0.45    0.34
  -2 -18   6    0.52    0.31
   2  18  -5    3.82    0.58
   2  18  -5    3.29    0.61
  -2 -18   5    2.95    0.57
   2  18  -5    2.77    0.59
  -2 -18   5    3.29    0.58
   2  18  -4    1.65    0.64
  -2 -18   4    1.80    0.55
   2  18  -4    2.11    0.64
  -2  18   4    2.05    0.71
   2  18  -3    4.64    0.75
  -2 -18   3    6.02    0.75
   2  18  -3    4.54    0.80
  -2 -18   3    5.39    0.73
  -2 -18   3    4.48    0.77
  -2  18   3    5.39    0.82
  -2  18   3    6.03    0.92
  -2 -18   2   14.90    1.32
  -2 -18   2   12.29    1.21
   2  18  -2   14.68    1.23
  -2 -18   2   13.44    1.10
  -2 -18   1   14.43    1.25
   2  18  -1   13.13    1.23
   2  18   0    0.28    0.51
   2  18   1   24.62    1.66
   2 -18   1   25.04    1.60
   2  18   2   16.03    1.25
  -2  18  -2   16.52    1.36
   2  18   2   20.57    1.44
   2  18   2   17.12    1.34
   2  18   2   18.63    1.31
   2 -18   2   16.50    1.32
   2 -18   2   20.77    1.41
  -2  18  -2   18.36    1.54
  -2  18  -2   18.00    1.31
   2 -18   3    3.26    0.62
   2  18   3    4.50    0.70
   2  18   3    4.04    0.83
   2  18   3    3.82    0.71
   2 -18   3    3.26    0.68
  -2  18  -3    3.91    0.72
   2 -18   4    1.14    0.45
   2  18   4    0.76    0.57
   2  18   4    1.59    0.53
   2 -18   4    1.46    0.52
   2 -18   4    1.53    0.47
   2 -18   5    0.33    0.35
   2 -18   5    0.36    0.35
   2  18   5    0.34    0.48
   2  18   5    0.19    0.33
   2 -18   5    0.04    0.36
  -2  18  -5    0.06    0.48
   2 -18   6    0.13    0.24
  -2  18  -6    0.30    0.30
  -2 -19   6    7.01    0.53
  -2 -19   6    5.86    0.54
   2  19  -6    6.48    0.53
  -2 -19   5    1.54    0.45
   2  19  -5    2.30    0.54
   2  19  -5    1.71    0.48
  -2 -19   5    1.97    0.45
   2  19  -4    2.25    0.59
  -2 -19   4    2.80    0.52
   2  19  -4    1.95    0.59
   2  19  -3   14.49    1.16
   2  19  -3   11.64    1.05
  -2  19   3   13.41    1.20
  -2 -19   2   99.35    4.36
  -2 -19   2   95.52    4.29
  -2 -19   2   92.89    4.03
   2  19  -2   96.13    4.20
   2  19  -2   96.64    4.16
  -2  19   2  101.20    4.21
   2  19  -2  100.77    4.18
   2  19  -2   98.01    4.29
   2  19  -2  105.35    4.31
   2  19  -1   60.57    2.94
  -2  19   1   71.16    3.12
  -2 -19   1   56.93    3.00
   2  19  -1   65.60    3.11
  -2  19   1   69.34    3.07
   2  19  -1   64.16    3.02
   2  19  -1   63.40    3.02
   2  19   0   72.26    3.31
  -2  19   0   71.87    3.23
  -2  19   0   74.76    3.23
   2  19   0   67.16    3.18
   2  19   0   68.96    3.21
   2  19   0   66.99    3.21
   2  19   0   65.54    3.24
  -2  19  -1   67.06    3.20
  -2  19  -1   69.31    3.16
   2  19   1   70.04    3.13
   2  19   1   70.29    3.15
   2  19   1   65.80    3.15
  -2  19  -2    1.33    0.55
   2  19   2    1.68    0.55
   2  19   2    2.48    0.58
   2  19   2    1.99    0.60
   2  19   2    2.09    0.61
  -2  19  -2    1.96    0.58
  -2  19  -3    2.15    0.63
   2  19   3    3.85    0.67
  -2  19  -3    2.63    0.58
   2 -19   3    2.32    0.57
   2  19   4    0.52    0.41
   2 -19   4    0.32    0.36
   2 -19   4    0.39    0.38
  -2  19  -4   -0.56    0.39
  -2  19  -5    2.18    0.50
   2  19   5    2.06    0.37
   2 -19   5    2.36    0.39
   2 -19   5    1.68    0.38
   2 -19   5    2.34    0.42
  -2 -20   6    0.95    0.23
   2  20  -6    0.74    0.20
  -2 -20   6    0.96    0.22
   2  20  -5    0.22    0.38
   2  20  -5    0.25    0.33
  -2 -20   5    0.20    0.27
  -2 -20   4    1.32    0.37
   2  20  -4    2.24    0.56
   2  20  -4    1.87    0.50
   2  20  -3    7.58    0.85
   2  20  -3    7.39    0.83
   2  20  -3    7.17    0.80
   2  20  -2    0.09    0.46
  -2  20   2    0.52    0.55
   2  20  -2    0.31    0.53
   2  20  -2    0.44    0.54
   2  20  -2   -0.15    0.47
   2  20  -1   10.05    0.99
   2  20  -1   10.20    0.96
  -2  20   1    9.78    1.00
   2  20  -1   11.26    1.04
   2  20  -1    8.96    0.95
   2  20   0   10.55    1.02
  -2  20   0   12.24    1.03
   2  20   0    9.67    1.02
   2  20   0   11.03    1.03
   2  20   0    9.14    0.88
  -2  20   0   11.87    1.03
   2  20   0    8.00    0.92
   2  20   1    5.27    0.72
   2  20   1    5.95    0.76
  -2  20  -1    5.42    0.78
   2  20   1    5.04    0.77
  -2  20  -2   24.33    1.49
   2  20   2   25.20    1.47
   2  20   2   24.54    1.52
  -2  20  -2   22.29    1.50
  -2  20  -3   17.76    1.25
  -2  20  -3   20.62    1.20
   2  20   3   18.54    1.23
   2 -20   3   16.42    1.15
   2 -20   4    0.15    0.31
   2 -20   4    0.31    0.34
  -2  20  -4    0.11    0.43
   2 -20   5    1.65    0.25
  -2 -21   5    0.78    0.23
   2  21  -5    0.73    0.32
   2  21  -4    4.05    0.58
  -2 -21   4    3.70    0.49
   2  21  -4    4.35    0.56
   2  21  -3    7.67    0.79
   2  21  -3    8.24    0.78
   2  21  -3    8.08    0.77
  -2 -21   3    7.18    0.66
   2  21  -2    0.27    0.48
   2  21  -2    0.76    0.44
   2  21  -2    0.30    0.42
   2  21  -2   -0.07    0.43
  -2  21   2    0.39    0.52
   2  21  -1    0.07    0.43
   2  21  -1    0.07    0.52
   2  21  -1    1.13    0.47
   2  21  -1    0.91    0.46
  -2  21   1    0.70    0.53
  -2  21   1   -0.21    0.58
   2  21   0   15.10    1.16
   2  21   0   14.35    1.14
   2  21   0   15.50    1.20
  -2  21   0   16.26    1.22
   2  21   0   14.65    1.06
  -2  21   0   18.71    1.26
   2  21   1    5.00    0.74
   2  21   1    3.23    0.59
   2  21   1    4.43    0.67
  -2  21  -1    5.24    0.71
  -2  21  -1    5.09    0.74
   2  21   2    0.72    0.45
  -2  21  -2    0.46    0.46
  -2  21  -2    0.36    0.52
   2 -21   3    0.10    0.30
  -2  21  -3    0.05    0.44
  -2  21  -3   -0.04    0.39
  -2  21  -4    0.46    0.37
  -2  21  -5    0.49    0.19
   2  22  -5    1.10    0.21
   2  22  -4    0.04    0.33
  -2 -22   3    0.52    0.27
   2  22  -3    0.54    0.36
   2  22  -3    0.93    0.38
   2  22  -3    0.48    0.39
   2  22  -3    0.36    0.38
   2  22  -2    6.24    0.70
   2  22  -2    5.73    0.67
   2  22  -2    8.18    0.78
   2  22  -2    7.42    0.73
   2  22  -1    4.05    0.60
   2  22  -1    5.49    0.71
   2  22  -1    5.53    0.64
  -2  22   1    5.94    0.73
   2  22   0    0.11    0.43
   2  22   0   -0.18    0.43
  -2  22   0   -0.24    0.51
   2  22   0   -0.47    0.40
  -2  22   0   -0.06    0.48
   2  22   1    2.31    0.51
   2  22   1    2.95    0.51
  -2  22  -1    2.89    0.58
  -2  22  -1    3.80    0.63
  -2  22  -2    4.59    0.62
  -2  22  -2    4.74    0.61
  -2  22  -3    3.91    0.46
  -2  22  -3    3.25    0.49
  -2  22  -4    0.02    0.26
   2  23  -4    4.70    0.41
   2  23  -3    1.10    0.34
   2  23  -3    1.44    0.33
   2  23  -3    1.41    0.39
   2  23  -2    3.76    0.49
   2  23  -2    4.60    0.53
   2  23  -2    4.14    0.56
   2  23  -2    4.24    0.52
   2  23  -1    2.75    0.51
  -2  23   1    3.62    0.57
   2  23  -1    2.60    0.46
   2  23   0    4.01    0.56
   2  23   0    4.01    0.57
  -2  23   0    4.05    0.60
   2  23   1   23.94    1.26
  -2  23  -1   23.26    1.27
  -2  23  -1   23.28    1.28
  -2  23  -2    6.44    0.61
  -2  23  -2    8.44    0.64
  -2  23  -3    8.34    0.58
   2  24  -3    0.02    0.20
   2  24  -2    8.73    0.60
   2  24  -2    9.02    0.59
   2  24  -1    1.70    0.37
   2  24   0    0.04    0.31
  -2  24  -1    7.77    0.60
  -3   0   9    0.05    0.36
   3   0  -9    0.05    0.43
   3   0  -9    0.54    0.42
  -3   0   9   -0.23    0.41
   3   0  -8    4.08    0.76
   3   0  -8    6.94    0.99
  -3   0   8    3.47    0.74
  -3   0   8    4.52    0.72
  -3   0   8    4.23    0.87
   3   0  -8    4.70    0.86
   3   0  -7   -0.13    0.51
  -3   0   7   -0.27    0.56
   3   0  -6   99.02    4.55
  -3   0   6  100.07    4.61
   3   0  -5    0.10    0.39
   3   0  -4  568.82   19.91
  -3   0   3   -0.08    0.33
   3   0  -3   -0.06    0.30
  -3   0   3   -0.11    0.38
   3   0  -2 1236.44   41.96
  -3   0   1    0.53    0.45
  -3   0   1   -0.14    0.18
  -3   0   0 1028.62   34.60
   3   0   0  994.32   34.25
  -3   0  -1    0.23    0.41
   3   0   1    0.94    0.30
   3   0   2    7.41    0.67
  -3   0  -2    9.08    0.74
  -3   0  -2    9.03    0.98
   3   0   2    8.51    0.96
  -3   0  -3    0.06    0.37
   3   0   3   -0.06    0.36
  -3   0  -4  956.02   32.72
   3   0   4  940.73   32.72
  -3   0  -5   -0.20    0.54
   3   0   5    0.10    0.44
  -3   0  -6  157.40    6.40
   3   0   6  152.26    6.41
   3   0   7    0.23    0.52
   3   0   7    0.16    0.46
   3   0   8   13.51    0.98
   3   0   8   13.51    1.06
  -3  -1   9   35.26    1.79
  -3   1   9   33.94    1.70
   3  -1  -9   32.32    1.85
  -3  -1   9   36.30    1.73
  -3   1   9   31.41    1.63
   3   1  -9   35.96    1.75
   3  -1  -8    5.48    0.91
  -3   1   8    5.74    0.79
  -3   1   8    5.30    0.75
  -3  -1   8    5.55    0.92
   3  -1  -8    5.55    0.85
  -3   1   8    5.44    0.93
   3   1  -8    4.15    0.78
  -3  -1   8    5.90    0.90
   3  -1  -8    4.96    0.83
  -3   1   7   33.66    2.05
  -3  -1   7   34.46    2.32
  -3   1   7   31.57    2.22
   3  -1  -7   34.63    2.23
  -3   1   6    7.34    0.87
   3  -1  -6    8.02    1.01
  -3   1   6    6.47    0.99
  -3  -1   6    7.67    1.07
   3  -1  -5    0.29    0.41
  -3  -1   5    0.20    0.51
  -3   1   5    1.11    0.57
   3  -1  -4   39.34    2.05
  -3  -1   4   36.77    1.82
  -3   1   4   42.12    2.15
  -3  -1   4   42.33    2.17
  -3   1   3    4.20    0.66
   3  -1  -3    6.16    0.65
   3  -1  -2   75.50    3.10
  -3   1   2   75.52    3.30
  -3   1   1    0.25    0.15
  -3  -1   1    0.22    0.24
  -3  -1   1    0.98    0.52
   3  -1  -1    0.05    0.30
   3   1  -1    0.33    0.22
   3  -1   0    8.04    0.68
  -3  -1   0    9.43    0.90
   3   1   0    8.33    0.66
   3  -1   1  272.73    9.65
  -3  -1  -1  279.95    9.99
   3   1   1  267.76    9.55
  -3  -1  -2  104.54    3.99
   3   1   2  101.04    3.96
   3  -1   2   94.62    3.96
   3  -1   2  110.79    4.02
  -3  -1  -2  104.69    4.45
   3  -1   2  100.92    4.46
   3  -1   3    6.45    0.69
   3   1   3    6.31    0.66
  -3  -1  -3    6.94    0.73
   3  -1   4   81.14    3.51
   3   1   4   79.61    3.49
  -3  -1  -4   74.32    3.45
   3  -1   5   75.31    3.53
   3   1   5   69.35    3.44
  -3  -1  -5   74.38    3.46
   3  -1   6    1.04    0.54
   3   1   6    0.80    0.57
  -3  -1  -6    1.57    0.70
   3  -1   7   -0.08    0.48
   3  -1   7    0.58    0.43
   3   1   7    0.15    0.50
   3  -1   7    0.08    0.54
   3  -1   8    7.50    0.79
   3  -1   8    7.52    0.75
   3   1   8    8.20    0.76
  -3  -2   9    0.60    0.41
  -3   2   9    0.45    0.35
   3   2  -9    0.61    0.49
  -3  -2   9    0.79    0.48
   3   2  -9    0.46    0.41
   3  -2  -9    0.67    0.46
  -3   2   8    0.37    0.45
  -3  -2   8   -0.10    0.60
   3   2  -8   -0.09    0.55
   3  -2  -8   -0.35    0.59
  -3   2   8   -0.40    0.64
   3   2  -8   -0.24    0.60
  -3  -2   8   -0.13    0.53
  -3  -2   7    1.26    0.64
  -3   2   7    0.25    0.55
  -3   2   7    0.82    0.54
   3  -2  -7    0.38    0.54
   3   2  -7    0.39    0.57
  -3   2   6    0.47    0.53
   3  -2  -6    0.24    0.53
   3   2  -6   -0.24    0.52
  -3   2   6   -0.19    0.46
  -3   2   5   71.88    3.49
  -3  -2   5   78.76    3.58
   3   2  -5   76.53    3.49
   3  -2  -5   71.31    3.46
  -3  -2   5   73.78    3.19
  -3  -2   4    0.33    0.48
  -3   2   4    0.24    0.45
  -3  -2   4    0.33    0.25
   3   2  -4    0.22    0.35
   3  -2  -4    0.76    0.43
   3  -2  -3  352.96   12.70
   3   2  -3  358.87   12.71
  -3   2   3  373.68   13.15
   3  -2  -3  358.90   12.91
  -3   2   2  193.34    7.51
   3  -2  -2  194.28    7.29
   3  -2  -2  205.03    7.33
  -3  -2   1   16.46    0.98
  -3  -2   1   18.30    1.34
  -3   2   1   19.36    1.36
   3  -2   0   38.72    1.83
  -3  -2   0   37.80    2.03
  -3   2   0   40.66    2.04
   3  -2   1  133.87    5.14
  -3  -2  -1  137.01    5.41
  -3   2  -1  138.18    5.41
  -3  -2  -2    7.15    0.66
  -3   2  -2    4.76    0.58
   3  -2   2    5.23    0.60
   3   2   2    6.28    0.85
   3  -2   2    6.26    0.88
   3  -2   2    5.54    0.62
  -3  -2  -2    7.41    0.88
  -3   2  -2    4.90    0.77
   3  -2   3   37.56    1.95
   3   2   3   39.21    1.91
  -3  -2  -3   39.41    1.97
  -3   2  -3   37.88    1.94
   3  -2   3   39.75    1.73
  -3   2  -4    0.17    0.44
   3  -2   4    0.51    0.42
  -3   2  -5  189.67    7.64
  -3  -2  -5  198.61    7.67
   3  -2   5  193.41    7.71
   3   2   5  203.76    7.72
  -3  -2  -6   61.57    3.10
  -3   2  -6   55.95    3.04
   3  -2   6   60.78    3.11
   3   2   6   56.68    3.04
   3  -2   7   61.40    2.76
   3   2   7   58.14    2.77
   3  -2   7   56.75    2.64
   3  -2   8    0.26    0.37
   3   2   8   -0.27    0.40
   3   2   8    0.50    0.44
   3  -2   8    0.16    0.42
   3  -3  -9   16.12    1.16
   3   3  -9   15.59    1.16
   3   3  -9   16.36    1.11
  -3  -3   9   16.03    1.06
  -3   3   9   15.70    1.04
  -3  -3   9   13.72    1.08
  -3   3   8   -0.18    0.58
   3   3  -8   -0.26    0.56
  -3  -3   8   -0.10    0.62
  -3   3   7   36.72    2.30
  -3   3   7   44.09    2.50
   3  -3  -7   38.77    2.45
   3   3  -7   41.58    2.52
  -3   3   6  144.71    5.85
  -3   3   6  138.18    5.95
   3   3  -6  144.37    6.05
   3  -3  -6  143.46    6.06
  -3  -3   5   40.24    2.11
  -3  -3   5   42.54    2.41
  -3   3   5   46.03    2.42
   3   3  -5   40.70    2.32
   3  -3  -5   44.71    2.38
  -3  -3   4    5.46    0.62
  -3   3   4    5.83    0.78
  -3  -3   4    6.69    0.81
  -3  -3   4    5.73    0.54
   3  -3  -4    5.22    0.70
   3   3  -4    6.58    0.73
   3   3  -3  110.93    4.43
   3   3  -3  123.51    4.66
   3  -3  -3  130.18    4.70
  -3   3   3  127.89    5.16
  -3  -3   3  118.52    4.40
   3  -3  -3  113.77    4.87
  -3   3   2  332.49   11.51
   3  -3  -2  325.40   11.20
  -3  -3   1 1076.15   37.86
  -3   3   1 1070.79   37.87
  -3  -3   1 1154.20   37.52
   3  -3  -1 1081.16   37.50
   3  -3   0   27.25    1.50
  -3  -3   0   31.04    1.70
  -3   3   0   29.68    1.67
  -3  -3  -1  191.74    7.22
  -3   3  -1  192.57    7.23
   3  -3   1  185.29    7.01
  -3  -3  -2  259.01    9.46
  -3   3  -2  254.95    9.47
   3  -3   2  268.74    9.34
   3   3   2  266.75   10.01
   3  -3   2  262.13   10.01
  -3  -3  -2  270.29    9.98
  -3   3  -2  261.69   10.01
   3  -3   2  286.80    9.73
   3  -3   3    0.82    0.43
   3   3   3    1.01    5.81
  -3  -3  -3    1.34    0.45
  -3   3  -3    0.13    0.36
   3  -3   3    1.04    0.29
   3   3   4    1.52    0.47
  -3  -3  -4    1.47    0.51
  -3   3  -4    0.58    0.45
   3   3   5    0.40    0.43
  -3  -3  -5    0.99    0.55
  -3   3  -5    1.31    0.61
   3   3   6   36.63    2.23
  -3  -3  -6   33.98    2.17
  -3   3  -6   36.44    2.23
   3   3   7    6.96    0.83
   3  -3   7    6.05    0.71
   3  -3   7    7.74    0.80
   3   3   8    5.79    0.63
   3  -3   8    4.84    0.52
   3   3   8    5.24    0.66
   3   3   8    6.57    0.72
   3  -4  -9    8.71    0.83
   3   4  -9    7.49    0.79
  -3  -4   9    9.39    0.80
  -3   4   9    9.97    0.84
   3   4  -9    9.67    0.85
  -3  -4   9   11.04    0.91
  -3   4   8    5.29    0.84
  -3  -4   8    7.48    0.89
   3   4  -8    6.22    0.86
  -3  -4   8    6.27    0.89
   3  -4  -8    6.70    0.95
   3   4  -8    5.95    0.90
   3  -4  -7   11.93    1.26
   3   4  -7   13.63    1.35
  -3   4   7   12.41    1.28
  -3  -4   7   12.69    1.39
  -3   4   7   14.08    1.30
   3  -4  -6    9.62    1.12
   3   4  -6   10.08    1.16
  -3  -4   6   12.07    1.08
  -3   4   6   10.29    1.10
  -3   4   6   11.31    1.11
  -3  -4   5  472.27   17.15
   3  -4  -5  487.82   17.41
   3   4  -5  490.98   17.41
  -3   4   5  494.77   17.41
  -3  -4   5  511.15   17.48
  -3   4   5  466.91   17.26
  -3  -4   4   89.68    3.91
  -3  -4   4  105.58    4.18
  -3   4   4   93.94    4.06
  -3  -4   4   93.11    3.71
   3  -4  -4  102.73    4.12
   3   4  -4  102.51    4.09
  -3  -4   3   41.82    1.90
   3   4  -3   40.35    1.84
   3   4  -3   42.92    2.00
   3  -4  -3   41.23    1.99
  -3   4   3   43.09    2.48
  -3  -4   3   40.17    1.80
   3  -4  -3   42.42    2.27
  -3   4   2  343.64   12.13
   3  -4  -2  308.77   11.78
   3  -4  -2  337.86   11.79
  -3  -4   1 1426.58   48.36
  -3   4   1 1384.84   48.35
   3  -4  -1 1447.97   48.07
  -3  -4   1 1388.87   48.08
   3  -4   0    0.83    0.37
  -3  -4   0   -0.09    0.51
  -3   4   0    0.17    0.50
   3  -4   1  438.31   15.75
   3  -4   1  430.94   15.86
  -3  -4  -1  492.85   16.33
  -3   4  -1  491.37   16.33
   3  -4   1  489.69   16.19
  -3   4  -2  113.73    4.33
  -3  -4  -2  101.12    4.25
   3   4   2  108.42    4.77
   3  -4   2  121.24    4.90
   3  -4   2  112.08    4.39
   3  -4   2  110.60    4.21
   3  -4   2  122.00    4.67
  -3  -4  -2  114.24    4.79
  -3   4  -2  117.17    4.84
   3   4   3   19.12    1.20
  -3  -4  -3   20.10    1.26
  -3   4  -3   20.35    1.29
   3  -4   3   20.22    1.14
   3   4   4   54.99    2.67
   3  -4   4   57.62    2.78
  -3   4  -4   60.50    2.78
  -3  -4  -4   53.16    2.69
   3   4   5   13.58    1.17
   3  -4   5   12.21    1.19
  -3  -4  -5   10.53    1.12
  -3   4  -5   11.61    1.14
   3  -4   6   95.18    4.41
   3   4   6   97.36    4.34
  -3  -4  -6   95.14    4.31
  -3   4  -6   96.51    4.36
   3  -4   7    6.47    0.74
   3  -4   7    6.43    0.76
   3   4   7    6.57    0.81
   3  -4   7    8.89    0.91
   3   4   8   10.60    0.89
   3   4   8   11.31    0.87
   3   4   8    9.92    0.79
   3  -4   8   11.04    0.76
  -3  -5   9   28.80    1.58
  -3  -5   9   27.87    1.49
   3   5  -9   27.51    1.55
   3  -5  -9   25.57    1.52
  -3   5   9   31.79    1.55
   3   5  -9   28.21    1.50
   3  -5  -8   24.60    1.72
   3   5  -8   25.06    1.73
  -3  -5   8   25.92    1.67
  -3  -5   8   27.51    1.68
  -3   5   8   25.54    1.70
  -3  -5   8   26.00    1.68
   3   5  -8   23.03    1.61
  -3   5   7   10.99    1.20
   3   5  -7   11.27    1.23
   3  -5  -7   10.38    1.19
  -3  -5   7   12.77    1.36
  -3   5   6   40.18    2.26
   3   5  -6   34.76    2.02
  -3  -5   6   32.16    2.00
   3   5  -6   37.32    2.27
   3  -5  -6   33.17    2.20
  -3  -5   5   -0.20    0.53
   3   5  -5    0.10    0.39
   3  -5  -5   -0.10    0.40
  -3  -5   5    0.59    0.42
  -3  -5   4  107.43    4.43
  -3  -5   4  108.22    4.22
  -3  -5   4  110.53    4.33
  -3  -5   4  106.55    4.54
  -3   5   4  106.16    4.47
   3  -5  -4  113.56    4.54
   3   5  -4  115.63    4.54
  -3   5   3    0.78    0.41
  -3  -5   3    0.81    0.36
  -3  -5   3    1.05    0.37
   3   5  -3    0.48    0.30
  -3   5   3    0.51    0.53
   3   5  -3    0.72    0.32
   3  -5  -3    0.55    0.36
   3  -5  -3    0.91    0.48
   3  -5  -2   54.76    2.64
  -3  -5   2   54.28    2.27
   3   5  -2   50.66    2.29
  -3   5   2   56.73    2.91
  -3  -5   2   56.65    2.38
   3  -5  -1  109.97    4.16
  -3   5   1   95.99    4.30
  -3  -5   1   98.73    4.28
  -3  -5   1   98.52    4.18
   3  -5   0   10.76    0.90
  -3   5   0    9.19    0.95
  -3  -5   0    8.10    0.93
  -3  -5   0    9.29    0.97
   3  -5   1  337.72   12.31
   3  -5   1  358.57   12.66
  -3  -5  -1  365.32   12.70
  -3   5  -1  352.06   12.69
   3  -5   2  257.85    9.44
  -3  -5  -2  252.89    9.52
  -3   5  -2  249.97    9.55
  -3   5  -2  247.10    8.92
  -3   5  -2  258.98    9.03
  -3  -5  -2  241.38    8.97
   3  -5   2  254.63    9.11
   3  -5   2  252.86    8.93
   3  -5   2  254.45    9.58
   3   5   2  245.58    9.52
   3  -5   3    1.43    0.34
   3  -5   3    1.92    0.51
  -3  -5  -3    2.26    0.47
  -3   5  -3    1.94    0.48
   3  -5   4   20.17    1.45
  -3  -5  -4   18.95    1.34
  -3   5  -4   20.53    1.43
   3   5   5   37.79    2.12
   3  -5   5   38.56    2.23
  -3  -5  -5   38.43    2.16
  -3   5  -5   35.27    2.14
   3  -5   5   32.47    2.00
   3  -5   6   21.80    1.63
  -3  -5  -6   18.73    1.48
  -3   5  -6   19.76    1.56
   3  -5   7    1.32    0.49
   3  -5   7    1.93    0.53
   3   5   7    1.52    0.55
   3   5   7    1.61    0.59
   3   5   7    3.00    0.61
   3  -5   7    1.94    0.56
   3  -5   8    3.74    0.46
   3  -5   8    2.85    0.49
   3   5   8    3.93    0.55
   3   5   8    3.15    0.56
   3  -5   8    3.81    0.57
   3   5   8    3.53    0.50
   3   6  -9    0.84    0.43
  -3   6   9    0.86    0.45
  -3  -6   9    0.49    0.40
  -3  -6   8    5.16    0.77
  -3   6   8    3.75    0.76
  -3  -6   8    3.13    0.69
   3   6  -8    3.65    0.70
  -3  -6   8    4.33    0.76
  -3  -6   8    3.33    0.60
   3   6  -8    3.96    0.70
   3  -6  -8    4.00    0.72
   3  -6  -7   19.30    1.63
   3   6  -7   23.81    1.73
   3   6  -7   24.51    1.81
   3  -6  -7   22.44    1.69
  -3  -6   7   22.08    1.81
   3   6  -6    2.65    0.61
  -3  -6   6    3.51    0.83
  -3   6   6    3.13    0.75
  -3  -6   6    2.79    0.65
   3  -6  -6    1.62    0.64
   3   6  -6    2.07    0.65
  -3  -6   5  173.49    7.14
  -3  -6   5  173.20    6.71
  -3  -6   5  186.73    7.09
   3  -6  -5  189.39    7.22
   3   6  -5  193.41    7.22
  -3  -6   4   19.40    1.27
   3   6  -4   17.41    1.24
   3  -6  -4   17.67    1.27
  -3  -6   4   16.07    1.14
  -3  -6   4   14.03    1.20
  -3   6   4   17.79    1.23
  -3  -6   4   16.56    1.05
   3   6  -3  226.02    8.02
  -3   6   3  205.80    7.96
   3  -6  -3  227.32    8.30
  -3  -6   3  213.86    7.97
  -3  -6   3  221.96    7.87
  -3   6   2  148.03    5.84
   3  -6  -2  136.97    5.37
   3   6  -2  126.64    5.03
  -3  -6   2  139.16    5.14
  -3  -6   1   34.69    1.57
   3   6  -1   35.62    1.61
  -3  -6   1   35.76    1.95
   3  -6  -1   35.31    1.90
  -3   6   1   34.61    2.11
  -3   6   1   33.91    1.99
  -3  -6   1   32.23    1.95
   3  -6   0  847.14   28.88
  -3  -6   0  901.36   29.63
  -3  -6   0  845.28   29.48
  -3   6   0  815.07   29.44
   3  -6   1   22.60    1.53
  -3  -6  -1   22.81    1.47
  -3   6  -1   21.48    1.47
   3  -6   1   21.45    1.24
   3   6   1   24.57    1.53
   3  -6   1   19.79    1.44
  -3   6  -2   30.78    1.56
   3  -6   2   29.78    1.63
  -3   6  -2   33.19    2.00
  -3   6  -2   32.34    1.56
   3  -6   2   30.88    1.53
   3   6   2   27.03    1.89
  -3   6  -3   44.37    2.17
  -3  -6  -3   47.05    2.25
  -3   6  -3   49.31    2.29
   3  -6   3   50.07    2.40
   3  -6   3   48.20    2.17
  -3  -6  -4    0.32    0.40
  -3   6  -4   -0.08    0.40
   3  -6   4    0.66    0.29
   3  -6   4    0.47    0.47
  -3  -6  -5    1.60    0.54
  -3   6  -5    1.19    0.57
   3  -6   5    1.46    0.60
   3  -6   5    1.52    0.58
  -3   6  -5    0.68    0.61
   3  -6   6   -0.09    0.46
   3  -6   6    0.11    0.50
  -3   6  -6    0.31    0.47
   3   6   7    0.14    0.50
   3   6   7    0.07    0.43
   3  -6   7   -0.07    0.48
   3  -6   7   -0.19    0.43
   3  -6   7   -0.13    0.41
   3   6   7    0.67    0.48
   3  -6   8    6.81    0.59
   3   6   8    6.65    0.67
   3  -6   8    7.93    0.70
  -3   7   9    8.06    0.72
   3   7  -9    6.72    0.68
  -3  -7   9    6.87    0.71
  -3  -7   8    5.85    0.81
  -3  -7   8    4.91    0.66
   3   7  -8    3.64    0.73
  -3   7   8    4.47    0.79
   3   7  -8    4.03    0.67
   3   7  -7   41.60    2.33
  -3  -7   7   37.04    2.08
   3   7  -7   32.42    2.15
  -3  -7   7   43.59    2.52
   3   7  -7   34.25    2.18
   3   7  -6    0.84    0.46
   3   7  -6    1.12    0.55
  -3  -7   6   -0.13    0.57
  -3  -7   6    0.41    0.47
  -3   7   6    0.44    0.54
   3   7  -5   17.64    1.40
   3   7  -5   20.33    1.45
  -3  -7   5   20.39    1.49
  -3  -7   5   23.33    1.54
  -3  -7   5   18.89    1.22
  -3  -7   4   49.77    2.26
   3   7  -4   50.30    2.43
  -3  -7   4   50.95    2.41
  -3  -7   4   48.04    2.44
  -3  -7   4   47.71    2.45
   3   7  -3  245.79    9.39
  -3  -7   3  271.44    9.51
  -3  -7   3  268.20    9.36
   3   7  -2   20.10    1.13
   3  -7  -2   17.01    1.28
  -3  -7   2   18.95    1.18
   3  -7  -1  535.80   18.52
   3   7  -1  524.12   18.64
  -3   7   1  554.52   19.43
  -3   7   1  526.25   19.12
  -3  -7   1  542.18   19.18
  -3  -7   1  557.14   18.61
   3  -7  -1  557.00   19.08
   3  -7   0  184.85    7.05
  -3   7   0  179.51    6.61
  -3   7   0  181.15    7.20
  -3  -7   0  193.16    7.26
  -3   7   0  175.23    7.05
   3   7   0  175.63    6.52
   3  -7   0  178.41    6.52
  -3  -7   0  187.85    6.52
   3  -7   1  339.13   12.36
  -3   7  -1  342.88   12.33
   3   7   1  356.04   12.68
   3  -7   1  356.40   12.28
   3  -7   1  375.73   12.91
  -3   7  -1  388.20   12.84
   3  -7   2   77.87    3.29
  -3   7  -2   84.92    3.33
   3  -7   2   77.91    3.43
  -3   7  -2   84.50    3.36
  -3   7  -3   93.76    3.92
  -3   7  -3  102.79    3.99
   3  -7   3   93.08    3.85
  -3   7  -4    2.09    0.54
   3  -7   4    1.60    0.38
   3  -7   4    0.73    0.44
   3  -7   4    0.77    0.52
  -3   7  -5    3.49    0.71
  -3   7  -5    2.20    0.69
   3  -7   5    3.39    0.65
   3  -7   5    3.72    0.73
   3  -7   5    4.56    0.74
   3  -7   6    0.44    0.52
   3  -7   6    1.14    0.50
   3  -7   6    0.32    0.48
   3   7   6    0.82    0.56
  -3   7  -6    0.20    0.48
   3  -7   6    1.10    0.55
   3   7   6    1.79    0.66
   3  -7   7    2.88    0.56
   3   7   7    1.39    0.52
   3  -7   7    1.84    0.56
   3   7   7    2.49    0.62
   3   7   7    2.19    0.54
   3   7   8   -0.25    0.36
   3  -7   8    0.24    0.36
   3  -7   8    0.39    0.30
   3  -7   8   -0.03    0.25
  -3  -8   9    1.64    0.44
  -3   8   9    1.53    0.44
  -3  -8   9    1.47    0.40
   3   8  -9    0.63    0.39
  -3  -8   8    6.21    0.82
  -3   8   8    4.26    0.76
  -3  -8   8    4.25    0.64
  -3  -8   8    4.74    0.76
   3   8  -8    4.31    0.70
   3   8  -7    1.80    0.58
   3   8  -7    2.11    0.58
  -3  -8   7    2.32    0.72
  -3   8   7    2.14    0.76
  -3  -8   7    2.78    0.65
  -3  -8   7    2.92    0.78
  -3  -8   7    2.45    0.70
  -3  -8   6    0.53    0.46
   3   8  -6    0.57    0.46
  -3  -8   6    0.38    0.55
  -3  -8   5   80.93    3.55
   3   8  -5   76.72    3.46
  -3  -8   5   71.44    3.20
  -3  -8   5   73.91    3.32
  -3  -8   5   72.77    3.40
  -3  -8   4   25.66    1.58
  -3  -8   4   24.18    1.44
   3   8  -4   26.61    1.61
  -3  -8   4   25.35    1.63
  -3  -8   3  162.42    6.16
  -3  -8   3  162.28    6.31
   3   8  -3  171.71    6.29
   3   8  -2  160.78    5.91
  -3  -8   2  156.20    5.86
  -3  -8   1   53.79    2.79
   3   8  -1   51.95    2.21
   3  -8  -1   55.25    2.66
  -3  -8   1   55.88    2.27
   3   8  -1   54.25    2.21
  -3   8   1   51.19    2.28
  -3   8   1   50.84    2.89
   3   8  -1   49.22    2.26
   3  -8  -1   52.93    2.18
   3   8   0   80.92    3.28
   3  -8   0   86.55    3.31
  -3  -8   0   80.35    3.95
  -3   8   0   78.62    3.93
  -3   8   0   83.43    3.40
  -3  -8   0   88.67    3.29
   3  -8   1   91.42    3.66
  -3   8  -1   96.83    3.78
   3  -8   1   91.48    3.75
  -3   8  -1   91.76    4.24
  -3   8  -2    1.66    0.43
   3  -8   2    1.34    0.41
   3  -8   2    2.18    0.44
  -3   8  -3    3.04    0.56
   3  -8   3    2.49    0.46
   3  -8   4   -0.20    0.31
   3  -8   4   -0.10    0.49
  -3   8  -4   -0.19    0.52
  -3   8  -4    0.33    0.36
   3  -8   5   84.90    3.89
   3  -8   5   86.55    3.81
  -3   8  -5   73.88    3.73
   3  -8   5   81.93    3.67
   3   8   6   16.69    1.30
   3  -8   6   16.21    1.23
   3  -8   6   18.63    1.38
   3   8   6   16.90    1.29
   3  -8   6   16.13    1.24
   3  -8   6   14.36    1.33
  -3   8  -6   15.08    1.32
   3   8   6   15.95    1.31
   3  -8   7    4.23    0.64
   3  -8   7    5.46    0.68
   3   8   7    5.56    0.74
   3   8   7    5.07    0.66
   3   8   8   14.53    0.88
   3  -8   8   14.55    0.84
   3  -8   8   12.37    0.72
   3  -8   8   12.76    0.78
  -3  -9   9    2.79    0.43
  -3  -9   9    2.42    0.42
  -3   9   9    3.56    0.50
   3   9  -9    1.91    0.39
  -3  -9   8    7.66    0.88
  -3   9   8    7.60    0.89
  -3  -9   8    8.09    0.79
  -3  -9   8    7.82    0.87
  -3  -9   7    5.70    0.91
  -3  -9   7    4.75    0.77
   3   9  -7    6.29    0.89
  -3  -9   7    6.17    0.90
   3   9  -7    5.07    0.77
   3   9  -7    5.51    0.77
  -3  -9   7    5.84    0.89
   3   9  -6    0.92    0.54
   3   9  -6    0.49    0.48
  -3  -9   6    1.40    0.55
  -3  -9   6    1.10    0.59
   3   9  -5    0.94    0.51
  -3  -9   5    0.49    0.44
  -3  -9   5    0.70    0.51
  -3  -9   5    0.65    0.43
  -3  -9   5    0.71    0.48
  -3  -9   4  157.44    6.16
   3   9  -4  162.59    6.33
  -3  -9   4  166.80    6.39
  -3  -9   3   19.62    1.23
   3   9  -3   18.38    1.17
   3   9  -3   20.85    1.30
  -3  -9   3   20.14    1.36
  -3  -9   3   18.77    1.32
   3   9  -2    1.25    0.39
   3   9  -2    1.93    0.40
  -3  -9   2    1.63    0.41
   3   9  -1   96.94    3.78
   3   9  -1   98.44    3.78
  -3   9   1   98.32    3.90
  -3  -9   1  104.05    3.85
   3  -9  -1   93.17    3.71
   3  -9   0  103.64    4.25
  -3   9   0  108.85    4.34
  -3  -9   0  117.00    4.20
   3  -9   0  107.41    4.18
   3  -9   1   15.81    1.02
   3  -9   1   15.27    1.06
  -3   9  -1   15.71    1.11
  -3   9  -2   28.57    1.59
  -3   9  -2   28.28    1.63
   3  -9   2   25.37    1.56
   3  -9   3   68.65    3.04
   3  -9   3   73.74    3.28
  -3   9  -3   67.73    3.14
  -3   9  -4    2.43    0.73
   3  -9   4    2.33    0.62
   3  -9   4    3.05    0.69
  -3   9  -4    2.73    0.61
   3  -9   4    2.32    0.50
  -3   9  -5   73.41    3.40
   3  -9   5   69.08    3.33
  -3   9  -5   61.44    3.23
   3  -9   5   62.54    3.21
   3  -9   5   66.11    3.15
   3  -9   6    2.19    0.61
   3   9   6    1.52    0.56
   3  -9   6    1.75    0.59
  -3   9  -6    2.93    0.67
   3  -9   6    2.59    0.59
   3  -9   6    1.64    0.58
   3  -9   6    1.31    0.54
   3   9   6    2.24    0.67
   3  -9   6    1.52    0.50
   3  -9   7    3.95    0.59
   3   9   7    3.49    0.51
   3   9   7    4.05    0.67
   3  -9   7    3.78    0.61
   3  -9   8   14.26    0.75
   3  -9   8   14.40    0.79
   3   9   8   15.31    0.87
   3   9   8   13.30    0.78
   3  -9   8   15.48    0.82
  -3 -10   9    7.14    0.55
  -3 -10   9    7.10    0.54
  -3  10   9    7.66    0.60
   3  10  -9    8.30    0.61
  -3 -10   8    4.43    0.68
  -3 -10   8    4.16    0.52
  -3 -10   8    3.63    0.50
  -3 -10   8    5.23    0.65
  -3 -10   8    6.10    0.79
  -3  10   8    4.90    0.75
   3  10  -7   62.88    3.11
  -3 -10   7   66.37    3.12
  -3 -10   7   74.14    3.33
  -3 -10   7   68.31    3.21
  -3  10   7   68.41    3.29
  -3 -10   6   24.24    1.56
  -3 -10   6   23.46    1.69
   3  10  -6   21.80    1.61
   3  10  -6   24.75    1.69
  -3 -10   6   23.33    1.46
  -3 -10   5   20.26    1.45
  -3 -10   5   17.35    1.33
   3  10  -5   20.93    1.45
   3  10  -5   19.14    1.47
  -3 -10   5   20.04    1.42
  -3 -10   5   18.46    1.31
  -3 -10   4   -0.10    0.41
  -3 -10   4    0.64    0.46
   3  10  -4    1.54    0.46
  -3 -10   4    0.80    0.40
  -3 -10   3   -0.17    0.37
   3  10  -3    0.37    0.41
  -3 -10   2  366.61   12.58
   3  10  -2  354.25   12.58
   3  10  -2  343.42   12.52
  -3 -10   2  355.71   12.73
   3  10  -1  119.53    4.53
  -3  10   1  113.08    4.61
  -3 -10   1  119.75    4.54
   3 -10  -1  115.01    4.43
   3  10  -1  121.58    4.54
   3 -10   0   43.06    2.06
  -3  10   0   45.43    2.18
  -3 -10   0   42.95    1.99
   3 -10   0   43.16    2.01
   3  10   0   46.08    2.00
  -3  10  -1    2.44    0.53
   3 -10   1    2.90    0.48
   3 -10   1    1.80    0.43
   3 -10   2   83.43    3.63
  -3  10  -2   84.78    3.71
   3 -10   3    0.37    0.34
   3 -10   3    0.46    0.41
   3 -10   3   -0.27    0.48
  -3  10  -3    0.58    0.57
  -3  10  -3   -0.17    0.40
   3 -10   4    0.76    0.38
  -3  10  -4    0.75    0.41
   3 -10   4    0.82    0.56
  -3  10  -4    0.66    0.53
  -3  10  -4    0.74    0.59
   3 -10   4    0.41    0.51
  -3  10  -5   -0.12    0.50
   3 -10   5    0.11    0.47
   3 -10   5   -0.19    0.48
   3 -10   5   -0.31    0.56
  -3  10  -5    0.32    0.64
  -3  10  -6   32.03    1.98
   3 -10   6   33.51    2.00
   3 -10   6   33.01    1.91
   3  10   6   37.64    2.01
   3 -10   6   32.69    1.84
   3 -10   6   34.84    1.92
   3 -10   7    3.80    0.57
   3  10   7    3.50    0.47
   3 -10   7    3.90    0.56
   3  10   7    2.99    0.60
   3 -10   8    4.82    0.37
   3 -10   8    5.27    0.42
   3  10   8    5.53    0.46
   3  10   8    5.30    0.39
   3 -10   8    6.26    0.44
  -3 -11   9    5.61    0.40
  -3 -11   8    1.78    0.39
  -3 -11   8    1.29    0.48
   3  11  -8    1.62    0.52
  -3 -11   8    1.70    0.47
  -3 -11   8    1.38    0.39
  -3 -11   8    1.75    0.52
  -3 -11   7   40.22    2.11
   3  11  -7   35.18    2.01
  -3 -11   7   36.13    2.01
  -3  11   7   34.57    2.09
   3  11  -6    1.95    0.57
   3  11  -6    2.69    0.68
  -3 -11   6    2.58    0.62
  -3 -11   6    2.52    0.54
  -3 -11   5  186.04    7.22
   3  11  -5  194.75    7.39
   3  11  -5  198.87    7.51
  -3 -11   5  185.41    7.33
  -3 -11   5  201.31    7.57
  -3 -11   5  176.20    7.31
  -3 -11   4   21.26    1.42
  -3 -11   4   18.92    1.35
  -3 -11   4   22.75    1.41
  -3 -11   4   18.07    1.44
   3  11  -4   19.65    1.35
  -3 -11   4   17.15    1.39
   3  11  -3  205.82    7.61
  -3 -11   3  191.16    7.66
  -3 -11   3  208.77    7.69
   3  11  -3  195.03    7.47
   3  11  -2    0.13    0.38
  -3 -11   2   -0.06    0.34
  -3 -11   2   -0.72    0.45
   3  11  -2    0.25    0.31
   3  11  -1    0.41    0.34
   3  11  -1    0.17    0.30
  -3  11   1    0.07    0.33
  -3 -11   1    0.52    0.38
  -3 -11   0    1.22    0.36
   3 -11   0    0.28    0.28
   3  11   0    0.77    0.29
  -3  11   0    0.85    0.43
  -3  11  -1    5.98    0.76
   3 -11   1    5.40    0.65
  -3  11  -2   11.64    1.11
   3 -11   2   13.64    1.04
   3 -11   3    2.73    0.60
  -3  11  -3    2.09    0.61
   3 -11   3    1.51    0.54
  -3  11  -3    2.61    0.65
   3 -11   3    2.67    0.56
  -3  11  -4   49.09    2.68
   3 -11   4   53.83    2.56
   3 -11   4   48.68    2.70
  -3  11  -4   50.88    2.79
   3 -11   4   51.88    2.76
  -3  11  -5   15.69    1.30
   3 -11   5   17.08    1.41
  -3  11  -5   14.67    1.37
   3 -11   5   16.28    1.33
   3 -11   5   14.18    1.09
  -3  11  -5   14.33    1.37
   3 -11   5   17.41    1.39
   3 -11   6    0.87    0.52
   3  11   6    0.44    0.45
   3 -11   6    0.13    0.43
   3 -11   6    0.92    0.48
   3  11   6    0.31    0.56
   3 -11   7    1.64    0.43
   3  11   7    1.45    0.50
   3 -11   7    0.77    0.40
   3 -11   8    0.17    0.14
  -3  12   8    9.30    0.85
  -3 -12   8    9.79    0.77
  -3 -12   8    8.83    0.70
  -3 -12   8    8.98    0.65
   3  12  -8    9.61    0.81
  -3 -12   8   10.72    0.81
  -3  12   7    3.04    0.67
  -3 -12   7    2.09    0.58
  -3 -12   7    2.21    0.67
  -3 -12   7    2.51    0.64
   3  12  -7    1.33    0.58
  -3  12   7    1.61    0.58
   3  12  -6   65.86    3.11
  -3  12   6   64.92    3.30
  -3  12   6   64.55    3.16
   3  12  -6   65.73    3.10
  -3 -12   6   64.70    2.93
  -3 -12   6   56.02    2.84
  -3 -12   6   63.10    3.09
  -3 -12   6   66.29    3.21
   3  12  -6   66.85    3.14
   3  12  -6   69.22    3.23
  -3  12   6   67.53    3.21
  -3 -12   6   68.69    3.08
  -3 -12   5   57.45    2.88
  -3 -12   5   58.19    2.78
   3  12  -5   55.21    2.82
   3  12  -5   57.98    2.98
  -3 -12   5   59.04    2.83
  -3 -12   5   59.78    2.84
   3  12  -5   56.42    2.84
  -3 -12   5   56.54    2.97
  -3 -12   4   32.42    2.03
  -3 -12   4   29.69    1.97
   3  12  -4   31.66    1.90
  -3 -12   4   33.48    1.90
  -3 -12   4   36.31    1.95
  -3 -12   3   10.49    1.05
  -3 -12   3    9.71    1.02
   3  12  -3   10.46    1.00
   3  12  -3   10.53    0.95
  -3 -12   3   10.05    0.99
  -3 -12   2    1.71    0.56
   3  12  -2    1.90    0.47
   3  12  -2    2.03    0.46
  -3 -12   2    2.08    0.52
  -3 -12   1    1.82    0.48
  -3  12   1    1.56    0.46
  -3 -12   1    1.75    0.52
   3  12  -1    2.23    0.47
   3  12  -1    2.21    0.47
   3  12   0   45.48    2.09
   3 -12   0   39.69    2.01
  -3  12   0   43.88    2.27
   3 -12   1    1.95    0.45
  -3  12  -1    1.29    0.52
  -3  12  -2    8.83    1.07
  -3  12  -2    8.87    1.02
   3 -12   2    8.37    0.86
   3 -12   2    9.58    0.95
  -3  12  -3   39.44    2.28
   3 -12   3   37.90    2.15
   3 -12   3   32.99    2.06
   3 -12   3   35.01    2.00
  -3  12  -4   23.91    1.66
   3 -12   4   22.11    1.63
  -3  12  -4   21.30    1.69
  -3  12  -4   22.22    1.72
   3 -12   4   21.29    1.58
   3 -12   4   21.65    1.59
   3 -12   4   22.08    1.46
   3  12   5   23.83    1.51
  -3  12  -5   25.77    1.80
  -3  12  -5   26.42    1.82
   3 -12   5   22.16    1.61
   3  12   5   26.06    1.69
   3 -12   5   23.46    1.45
   3 -12   5   21.71    1.47
   3 -12   5   23.65    1.57
   3 -12   6    2.20    0.58
   3  12   6    1.35    0.45
   3 -12   6    1.96    0.52
   3 -12   6    2.14    0.51
   3  12   6    3.14    0.67
   3 -12   6    2.82    0.57
   3 -12   7    9.08    0.66
   3 -12   7    8.75    0.70
   3 -12   7    8.20    0.67
   3  12   7    9.80    0.79
   3  12   7    7.46    0.66
  -3 -13   8    0.13    0.26
  -3 -13   8    0.12    0.32
   3  13  -8   -0.04    0.35
  -3 -13   8    0.36    0.28
  -3  13   8   -0.57    0.39
  -3 -13   8    0.31    0.27
  -3 -13   7    0.52    0.48
  -3 -13   7    0.73    0.54
  -3 -13   7    0.07    0.45
  -3  13   7   -0.07    0.47
  -3  13   7   -0.13    0.50
   3  13  -7    0.07    0.46
   3  13  -6   23.82    1.59
  -3  13   6   20.39    1.57
   3  13  -6   24.73    1.61
  -3 -13   6   24.01    1.66
  -3 -13   6   26.97    1.53
  -3 -13   6   24.07    1.65
  -3 -13   6   23.51    1.58
  -3  13   6   23.71    1.66
   3  13  -5    5.92    0.81
   3  13  -5    5.29    0.85
  -3 -13   5    6.70    0.85
  -3 -13   5    6.11    0.78
   3  13  -5    5.21    0.79
  -3 -13   5    5.61    0.85
  -3 -13   5    4.87    0.73
  -3 -13   5    4.54    0.74
   3  13  -4   39.98    2.34
  -3 -13   4   48.67    2.53
   3  13  -4   40.62    2.26
  -3 -13   4   44.82    2.31
  -3 -13   4   40.13    2.24
  -3 -13   4   42.83    2.40
   3  13  -3    4.82    0.75
  -3 -13   3    5.63    0.84
  -3 -13   3    4.43    0.70
  -3 -13   3    5.51    0.73
   3  13  -3    5.34    0.81
   3  13  -3    5.36    0.77
  -3 -13   2   10.78    1.07
  -3 -13   2   10.52    0.96
   3  13  -2    9.29    0.94
   3  13  -1   32.00    1.71
  -3 -13   1   27.63    1.60
  -3 -13   1   28.36    1.78
  -3  13   0   39.81    2.20
   3 -13   0   38.33    1.95
   3  13   0   40.74    2.01
  -3  13  -1    1.09    0.57
   3 -13   1    0.30    0.33
   3 -13   2   36.56    2.01
   3 -13   2   34.58    2.03
  -3  13  -2   35.37    2.18
   3 -13   3   60.49    3.00
  -3  13  -3   58.15    3.11
   3 -13   3   60.27    2.88
  -3  13  -3   59.85    3.16
  -3  13  -4    8.88    1.11
   3 -13   4    8.41    1.00
   3 -13   4    7.99    0.86
   3 -13   4    7.05    0.94
  -3  13  -4   10.75    1.23
   3  13   5    3.42    0.62
   3 -13   5    3.54    0.74
   3 -13   5    3.50    0.66
   3 -13   5    3.51    0.65
  -3  13  -5    3.08    0.76
   3  13   5    2.18    0.66
  -3  13  -5    2.62    0.67
   3 -13   5    3.13    0.66
   3 -13   6    0.60    0.42
   3 -13   6    0.61    0.37
   3  13   6    0.32    0.51
   3  13   6    0.76    0.46
   3  13   6    0.88    0.40
   3 -13   6    0.78    0.45
  -3  13  -6    0.46    0.44
   3 -13   6    0.13    0.37
   3  13   7    0.94    0.40
   3  13   7    0.79    0.29
   3 -13   7    0.82    0.27
   3 -13   7    0.47    0.30
   3  14  -8    0.76    0.31
  -3 -14   8    0.22    0.20
  -3 -14   8    0.06    0.29
  -3 -14   8    0.36    0.25
  -3  14   7   13.28    1.01
  -3 -14   7   12.42    0.97
  -3  14   7   11.69    0.98
  -3 -14   7   13.10    1.03
   3  14  -7   11.55    0.96
  -3  14   6   14.93    1.21
  -3  14   6   13.78    1.29
  -3 -14   6   13.63    1.15
  -3 -14   6   14.04    1.23
   3  14  -6   13.23    1.09
  -3 -14   6   15.58    1.12
   3  14  -6   15.77    1.21
  -3  14   5   21.36    1.63
   3  14  -5   15.41    1.35
  -3 -14   5   18.85    1.43
  -3 -14   5   19.34    1.40
   3  14  -5   20.42    1.48
  -3 -14   5   21.58    1.54
  -3 -14   5   21.94    1.58
  -3 -14   5   19.20    1.37
   3  14  -4   29.92    1.96
  -3 -14   4   31.64    2.03
   3  14  -4   32.22    1.92
   3  14  -4   31.61    1.95
  -3 -14   4   27.71    1.79
  -3 -14   4   30.52    1.95
  -3 -14   3    3.28    0.65
   3  14  -3    3.99    0.76
   3  14  -3    5.24    0.81
  -3 -14   3    3.59    0.65
  -3 -14   3    2.77    0.64
   3  14  -3    5.21    0.74
  -3 -14   2   -0.10    0.44
  -3 -14   2    0.09    0.46
  -3 -14   2    0.16    0.44
   3  14  -2   -0.16    0.39
   3  14  -2    0.19    0.47
  -3 -14   1    2.88    0.68
   3  14  -1    3.75    0.63
   3  14  -1    3.23    0.65
   3  14  -1    2.98    0.60
  -3 -14   1    3.38    0.59
  -3  14   0   20.44    1.48
   3 -14   0   19.29    1.27
   3  14   0   18.13    1.31
   3  14   0   18.71    1.40
   3  14   1   11.25    0.99
   3 -14   1    8.66    0.92
   3 -14   1   12.32    1.03
  -3  14  -1   12.69    1.18
  -3  14  -1   12.27    1.16
   3 -14   2  177.19    7.31
  -3  14  -2  188.01    7.54
   3 -14   3   -0.10    0.45
  -3  14  -3    0.46    0.64
  -3  14  -3    0.48    0.53
   3  14   4   27.35    1.77
   3  14   4   27.71    1.78
   3  14   4   27.98    1.70
  -3  14  -4   25.88    1.92
   3 -14   4   27.10    1.82
   3 -14   4   26.50    1.61
   3 -14   4   28.72    1.71
  -3  14  -4   26.85    1.96
  -3  14  -4   29.02    1.80
   3 -14   5   -0.07    0.46
   3 -14   5    0.22    0.45
   3  14   5   -0.08    0.61
   3  14   5   -0.08    0.48
   3 -14   5    0.09    0.49
  -3  14  -5   -0.08    0.49
   3  14   5    0.19    0.43
   3 -14   5   -0.25    0.45
   3 -14   6    0.90    0.40
   3  14   6    0.75    0.49
   3  14   6    0.94    0.41
  -3  14  -6    0.72    0.42
   3 -14   6    1.33    0.45
   3  14   6    1.01    0.35
   3  14   7    2.07    0.36
   3  14   7    1.72    0.27
   3 -14   7    1.83    0.24
   3 -14   7    1.41    0.28
  -3 -15   8    5.37    0.36
  -3 -15   7    0.73    0.41
  -3 -15   7    0.48    0.41
  -3 -15   7    0.50    0.39
  -3  15   7    0.34    0.40
   3  15  -7    0.44    0.38
  -3  15   6   27.36    1.55
  -3 -15   6   24.11    1.41
  -3 -15   6   22.14    1.44
  -3 -15   6   22.59    1.47
  -3 -15   6   23.82    1.55
   3  15  -6   24.18    1.47
  -3  15   6   24.08    1.59
   3  15  -6   23.54    1.48
  -3 -15   5   68.16    3.21
   3  15  -5   66.40    3.16
  -3 -15   5   66.65    3.06
  -3 -15   5   70.73    3.12
  -3 -15   5   62.21    3.10
  -3  15   5   69.47    3.28
  -3 -15   5   65.03    3.15
   3  15  -5   61.51    3.08
  -3 -15   4   14.56    1.21
   3  15  -4   13.92    1.25
  -3 -15   4   12.31    1.19
  -3 -15   4   15.21    1.36
   3  15  -4   13.55    1.22
  -3 -15   3   31.12    1.83
  -3 -15   3   29.48    1.77
   3  15  -3   30.79    1.93
  -3 -15   3   27.03    1.85
  -3 -15   3   30.54    1.97
   3  15  -3   29.51    1.83
  -3 -15   2    0.48    0.48
   3  15  -2    0.69    0.46
  -3 -15   2    0.95    0.53
  -3 -15   2    1.95    0.63
   3  15  -2    1.16    0.59
  -3 -15   1   13.64    1.06
   3  15  -1   14.02    1.13
  -3 -15   1   12.22    1.18
   3  15  -1   12.78    1.12
   3  15  -1   15.00    1.25
  -3 -15   0   23.75    1.68
   3  15   0   23.40    1.56
   3 -15   0   26.48    1.53
  -3  15   0   26.17    1.77
   3  15   1   27.38    1.68
   3  15   1   29.72    1.87
  -3  15  -1   24.20    1.78
  -3  15  -1   30.81    1.98
   3 -15   1   29.68    1.73
   3 -15   2  165.99    6.32
  -3  15  -2  160.31    6.55
   3 -15   2  150.99    6.29
  -3  15  -3   12.07    1.31
   3 -15   3   10.87    1.11
  -3  15  -3   11.76    1.23
   3  15   4   37.71    2.11
  -3  15  -4   41.66    2.47
   3 -15   4   41.00    2.32
   3 -15   4   43.22    2.22
   3 -15   4   42.72    2.12
   3  15   4   41.88    2.29
   3  15   4   43.46    2.30
   3 -15   4   40.96    2.28
  -3  15  -4   43.40    2.29
   3 -15   5    3.02    0.57
   3 -15   5    2.22    0.54
   3  15   5    2.14    0.63
   3  15   5    2.41    0.57
   3  15   5    1.88    0.47
   3 -15   5    2.84    0.63
  -3  15  -5    2.23    0.59
   3 -15   5    2.63    0.63
   3 -15   6    5.92    0.61
  -3  15  -6    7.41    0.65
   3  15   6    5.46    0.65
   3  15   6    5.09    0.58
   3 -15   6    5.54    0.60
   3  15   7    0.38    0.18
   3 -15   7    0.03    0.16
  -3 -16   7    3.12    0.45
  -3 -16   7    3.32    0.47
  -3 -16   7    3.19    0.47
  -3 -16   7    2.76    0.42
   3  16  -7    3.16    0.45
  -3 -16   7    1.88    0.39
   3  16  -7    2.98    0.40
   3  16  -6    1.40    0.44
  -3 -16   6    1.95    0.46
  -3  16   6    1.91    0.64
  -3 -16   6    1.79    0.50
  -3 -16   6    1.43    0.55
  -3 -16   6    1.84    0.52
   3  16  -6    1.47    0.48
  -3 -16   5   14.97    1.25
   3  16  -5   16.68    1.26
  -3  16   5   18.33    1.42
  -3 -16   5   15.68    1.23
  -3 -16   4   11.54    1.04
   3  16  -4    9.31    1.02
  -3 -16   4   12.16    1.16
  -3  16   4    8.69    1.08
   3  16  -4   11.13    1.11
  -3 -16   4   10.56    1.05
  -3 -16   4    9.96    0.99
  -3 -16   4   10.67    1.07
  -3 -16   3    0.55    0.48
   3  16  -3    0.56    0.45
   3  16  -3    0.60    0.55
  -3 -16   3    0.34    0.47
  -3 -16   3    0.97    0.56
  -3 -16   3    0.20    0.42
   3  16  -2   17.11    1.30
  -3 -16   2   18.48    1.44
  -3 -16   2   15.83    1.32
   3  16  -2   14.82    1.22
   3  16  -2   16.07    1.36
  -3 -16   2   16.71    1.27
   3  16  -1   85.09    3.84
   3  16  -1   84.88    3.96
  -3 -16   1   87.41    4.00
   3  16  -1   98.64    3.96
  -3 -16   0    5.11    0.81
   3  16   0    5.45    0.76
   3 -16   1  186.51    7.17
   3 -16   2   42.47    2.29
   3  16   3    8.06    0.90
  -3  16  -3    6.35    0.97
   3 -16   3    7.14    0.91
   3  16   3    7.88    0.95
   3 -16   3    7.70    0.89
   3 -16   3    9.47    1.02
  -3  16  -3    8.32    0.97
   3 -16   4    1.13    0.48
   3 -16   4    1.40    0.56
   3 -16   4    0.87    0.50
   3  16   4    0.75    0.47
  -3  16  -4    1.36    0.64
   3  16   4    1.03    0.62
   3  16   4    0.73    0.50
   3 -16   5    7.33    0.80
   3  16   5    7.99    0.85
   3  16   5    7.73    0.79
  -3  16  -5    6.80    0.78
   3 -16   5    7.57    0.72
   3 -16   6    0.77    0.26
   3 -16   6    1.68    0.35
   3 -16   6    0.58    0.27
   3  16   6    1.06    0.38
   3  16   6    0.51    0.33
  -3  16  -6    0.85    0.33
  -3 -17   7    8.19    0.57
   3  17  -7    9.08    0.55
  -3 -17   7   10.03    0.63
  -3 -17   6    0.32    0.44
  -3 -17   6    0.31    0.41
  -3 -17   6   -0.27    0.34
  -3 -17   6    0.05    0.30
  -3  17   6    0.18    0.49
   3  17  -6   -0.21    0.31
  -3 -17   5    0.36    0.41
   3  17  -5    0.76    0.46
  -3 -17   5    0.81    0.48
  -3 -17   5    0.35    0.47
  -3  17   4    8.33    1.03
  -3 -17   4   10.12    0.94
   3  17  -4    7.40    0.87
  -3 -17   4    7.66    0.91
  -3 -17   4    6.86    0.81
   3  17  -4    8.14    0.98
   3  17  -3    0.59    0.57
   3  17  -3    0.17    0.37
  -3 -17   3    1.17    0.52
  -3 -17   3    0.58    0.43
   3  17  -3    0.27    0.41
  -3 -17   3    0.19    0.38
  -3 -17   3    0.22    0.40
  -3  17   3   -0.28    0.63
   3  17  -2    1.68    0.68
   3  17  -2    2.79    0.58
  -3 -17   2    2.12    0.62
   3  17  -2    3.37    0.65
  -3 -17   2    3.22    0.60
  -3 -17   1    1.97    0.63
  -3 -17   1    2.59    0.63
   3  17  -1    1.86    0.62
   3  17  -1    2.34    0.57
  -3 -17   0    9.76    1.03
   3  17   0    9.68    0.94
  -3  17  -1  101.18    4.69
   3 -17   1  110.09    4.47
  -3  17  -2    7.12    0.91
   3  17   2    9.74    1.00
   3  17   2    5.92    0.81
   3  17   2    5.98    0.85
   3  17   2    6.68    0.85
   3 -17   2    8.61    0.92
   3 -17   3    0.25    0.37
   3  17   3    0.08    0.54
   3  17   3    0.07    0.44
  -3  17  -3    0.76    0.57
   3 -17   3    0.63    0.50
   3 -17   3    0.17    0.49
   3  17   4   12.80    1.10
  -3  17  -4   13.77    1.10
   3 -17   4   11.49    0.93
   3 -17   4   11.59    1.07
   3 -17   4   12.93    1.08
   3  17   5    0.58    0.45
   3  17   5    0.10    0.38
  -3  17  -5    0.86    0.46
   3 -17   5   -0.04    0.35
   3 -17   5   -0.06    0.34
   3 -17   5   -0.05    0.33
   3 -17   6    2.14    0.27
  -3  17  -6    2.83    0.35
   3  17   6    2.54    0.32
   3 -17   6    2.87    0.33
   3 -17   6    2.24    0.25
  -3 -18   7    1.79    0.23
  -3 -18   7    1.49    0.22
  -3 -18   7    1.56    0.21
  -3 -18   6    0.04    0.26
   3  18  -6   -0.29    0.34
  -3 -18   6   -0.15    0.33
  -3 -18   6    0.08    0.34
  -3 -18   5    0.90    0.46
   3  18  -5    1.57    0.47
   3  18  -5    0.45    0.30
  -3 -18   4    3.69    0.65
  -3 -18   4    4.08    0.61
   3  18  -4    3.66    0.68
   3  18  -4    2.99    0.53
   3  18  -3    0.74    0.52
   3  18  -3    0.15    0.32
  -3  18   3   -0.26    0.60
   3  18  -3    0.09    0.39
  -3 -18   3    0.15    0.40
  -3 -18   3    0.71    0.53
  -3 -18   3    0.39    0.42
   3  18  -2    8.05    0.94
   3  18  -2    6.26    0.80
   3  18  -2    8.04    0.90
  -3 -18   2    8.82    0.84
  -3 -18   2    7.41    0.80
  -3 -18   2    6.08    0.87
  -3  18   2    7.20    0.93
  -3  18   2    9.12    1.06
   3  18  -2    7.36    0.92
   3  18  -2    5.95    0.74
   3  18  -1    0.89    0.50
  -3 -18   1    1.48    0.57
  -3 -18   1    1.00    0.50
   3  18  -1   -0.39    0.53
  -3 -18   0  142.36    6.19
   3  18   0  151.46    6.06
  -3  18  -1   -0.39    0.53
  -3  18  -1    0.16    0.58
   3 -18   1    0.16    0.35
   3  18   1    0.67    0.56
   3  18   1    0.07    0.46
   3  18   1    0.60    0.54
  -3  18  -1    0.27    0.53
   3  18   1   -0.30    0.47
   3  18   1    0.09    0.55
   3  18   2   17.40    1.34
   3  18   2   17.27    1.33
   3 -18   2   19.51    1.34
  -3  18  -2   19.45    1.38
   3  18   2   19.48    1.33
   3 -18   3   14.33    1.16
   3 -18   3   13.61    1.12
   3  18   3   12.89    1.05
   3  18   3   16.71    1.25
  -3  18  -3   16.64    1.23
   3 -18   4   15.02    1.11
   3  18   4   13.50    1.06
   3  18   4   17.26    1.17
  -3  18  -4   15.52    1.14
   3 -18   4   14.77    1.07
   3 -18   5   10.35    0.76
  -3  18  -5   10.42    0.79
   3 -18   5    8.86    0.64
   3  18   5    9.37    0.72
  -3 -19   6    1.63    0.34
  -3 -19   6    1.46    0.33
   3  19  -6    1.25    0.33
   3  19  -5    0.62    0.43
  -3 -19   5    0.60    0.38
   3  19  -5    0.11    0.33
   3  19  -4    0.11    0.43
   3  19  -4   -0.07    0.45
  -3 -19   4    0.74    0.42
  -3  19   4    0.29    0.50
   3  19  -3    0.22    0.50
   3  19  -3    0.84    0.47
  -3 -19   3    0.79    0.43
  -3  19   3    0.78    0.53
   3  19  -2    8.90    0.93
   3  19  -2    9.27    1.01
  -3 -19   2    7.39    0.78
  -3  19   2    9.24    0.99
   3  19  -1   39.71    2.19
  -3  19   1   40.72    2.15
   3  19  -1   39.68    2.01
  -3  19   1   39.95    2.17
  -3 -19   1   34.79    2.10
   3  19  -1   38.34    2.09
   3  19  -1   36.00    2.08
   3  19   0   -0.27    0.56
   3  19   0   -0.16    0.49
   3  19   0   -0.26    0.57
  -3  19   0   -0.63    0.58
  -3  19   0   -0.85    0.66
   3  19   0    0.16    0.50
   3  19   0    0.31    0.49
   3  19   1    2.71    0.68
  -3  19  -1    4.60    0.78
  -3  19  -1    3.14    0.65
   3  19   1    3.61    0.63
   3  19   1    3.30    0.68
   3  19   1    3.99    0.65
   3  19   2    3.43    0.67
   3  19   2    4.09    0.70
  -3  19  -2    3.11    0.67
  -3  19  -2    3.53    0.63
   3 -19   2    3.36    0.60
  -3  19  -3   23.21    1.46
   3  19   3   25.20    1.47
   3  19   3   24.63    1.39
  -3  19  -3   24.68    1.46
   3 -19   3   21.09    1.41
   3 -19   4    1.63    0.39
  -3  19  -4    0.75    0.46
   3  19   4    1.36    0.44
  -3  19  -4    1.10    0.47
   3 -19   4    1.05    0.39
   3  19   5    7.06    0.52
   3 -19   5    6.09    0.42
  -3  19  -5    6.96    0.56
  -3 -20   6    6.08    0.40
  -3 -20   6    6.97    0.44
   3  20  -5    0.45    0.38
  -3 -20   5    0.36    0.29
  -3 -20   4   32.91    1.62
   3  20  -4   30.07    1.67
   3  20  -4   31.67    1.58
   3  20  -4   33.24    1.62
   3  20  -3    0.66    0.47
   3  20  -3    1.77    0.53
   3  20  -3    0.45    0.49
  -3 -20   3    0.55    0.36
   3  20  -3    1.17    0.50
   3  20  -2   17.73    1.30
  -3  20   2   17.54    1.29
   3  20  -2   16.54    1.18
   3  20  -2   15.80    1.22
   3  20  -2   16.46    1.22
  -3  20   1   12.70    1.12
   3  20  -1   14.48    1.05
  -3  20   1   15.69    1.23
   3  20  -1   16.13    1.19
   3  20  -1   12.02    1.08
   3  20  -1   15.91    1.22
  -3  20   0    0.72    0.54
  -3  20   0    1.28    0.58
   3  20   0    0.78    0.48
   3  20   0    0.94    0.55
   3  20   0    1.12    0.58
   3  20   0    0.76    0.49
  -3  20  -1   31.47    1.74
  -3  20  -1   30.53    1.72
   3  20   1   31.31    1.77
   3  20   1   29.88    1.65
   3  20   1   31.12    1.69
   3  20   2    0.06    0.47
   3  20   2    0.06    0.41
   3 -20   2    0.49    0.38
  -3  20  -2    0.61    0.48
  -3  20  -2    0.80    0.52
   3 -20   3    2.70    0.47
   3  20   3    2.61    0.52
  -3  20  -3    2.15    0.55
  -3  20  -4    0.70    0.38
   3 -20   5    1.28    0.18
  -3  20  -5    1.91    0.25
   3  21  -5    0.17    0.26
  -3 -21   5    0.51    0.19
  -3 -21   5    0.30    0.17
   3  21  -4   -0.26    0.38
   3  21  -4    0.03    0.30
   3  21  -4    0.24    0.29
  -3 -21   4    0.04    0.26
   3  21  -4   -0.15    0.30
   3  21  -3    2.55    0.54
   3  21  -3    2.77    0.55
   3  21  -3    3.06    0.54
   3  21  -3    2.91    0.54
  -3 -21   3    2.29    0.40
   3  21  -2    1.81    0.54
   3  21  -2    2.17    0.49
   3  21  -2    1.91    0.53
   3  21  -1    5.43    0.70
   3  21  -1    3.96    0.55
   3  21  -1    2.66    0.63
   3  21  -1    3.72    0.66
  -3  21   1    4.18    0.69
   3  21  -1    3.41    0.62
   3  21   0    0.92    0.49
   3  21   0    0.48    0.42
   3  21   0    0.55    0.42
  -3  21   0    0.76    0.50
  -3  21   0    1.55    0.56
   3  21   1    0.05    0.38
   3  21   1   -0.32    0.40
  -3  21  -1   -0.11    0.46
  -3  21  -1    0.46    0.48
  -3  21  -2    5.96    0.65
  -3  21  -2    4.57    0.64
  -3  21  -3    3.32    0.52
   3 -21   4    1.86    0.25
  -3  21  -4    2.56    0.38
   3  22  -4    0.71    0.29
   3  22  -4    1.38    0.26
   3  22  -4    1.62    0.28
   3  22  -3    0.95    0.38
   3  22  -3    1.08    0.39
   3  22  -3    1.02    0.40
   3  22  -3    1.10    0.37
   3  22  -2   -0.05    0.39
   3  22  -2   -0.04    0.35
   3  22  -2    0.36    0.44
   3  22  -1    2.10    0.51
   3  22  -1    0.74    0.44
   3  22   0    0.81    0.49
   3  22   0    0.15    0.37
   3  22   0    0.10    0.38
  -3  22   0    0.26    0.45
  -3  22   0    0.95    0.48
   3  22   1    0.56    0.35
   3  22   1    0.75    0.36
  -3  22  -1    0.71    0.45
  -3  22  -1    0.61    0.45
  -3  22  -2   12.32    0.86
  -3  22  -2   13.80    0.84
   3 -22   3    0.07    0.14
  -3  22  -3    0.03    0.30
   3  23  -3    6.34    0.50
   3  23  -3    6.57    0.51
   3  23  -3    6.34    0.50
   3  23  -2    3.73    0.47
   3  23  -2    3.74    0.49
   3  23  -2    3.37    0.41
   3  23  -1    0.12    0.37
   3  23   0    0.04    0.33
   3  23   0    0.54    0.34
  -3  23  -1    1.89    0.41
  -3  23  -2    3.37    0.40
   3  24  -2    0.07    0.21
   3  24  -2    0.41    0.23
   3  24  -1    2.25    0.34
   4   0  -9   -0.21    0.43
   4   0  -9    0.07    0.39
  -4   0   9   -0.18    0.35
   4   0  -8   11.07    1.19
   4   0  -8   12.14    1.16
  -4   0   8   12.83    1.23
  -4   0   7   -0.27    0.53
   4   0  -7   -0.13    0.58
   4   0  -7    0.13    0.54
   4   0  -6   14.52    1.38
   4   0  -5   -0.11    0.49
   4   0  -4   87.68    3.82
  -4   0   3    0.21    0.37
   4   0  -3   -0.41    0.37
   4   0  -3    0.14    0.27
   4   0  -2    0.20    0.26
  -4   0   2    0.30    0.37
  -4   0   2    0.53    0.54
   4   0  -2    0.53    0.35
   4   0  -2    0.33    0.31
  -4   0   1    0.05    0.36
  -4   0   1   -0.25    0.65
   4   0  -1    0.22    0.30
   4   0  -1    0.37    0.26
  -4   0   0 1440.00   51.21
  -4   0   0 1471.90   50.45
   4   0   0 1534.27   50.60
  -4   0  -1    0.28    0.35
   4   0   1    0.11    0.28
  -4   0  -1    0.22    0.49
   4   0   1    0.66    0.30
   4   0   2  554.21   19.20
  -4   0  -2  546.41   19.21
   4   0   3    0.69    0.35
  -4   0  -3   -0.24    0.50
   4   0   4   21.84    1.57
  -4   0  -4   23.41    1.64
   4   0   5    0.33    0.49
  -4   0  -5   -0.33    0.57
  -4   0  -6    6.61    0.96
   4   0   6    5.62    0.81
   4   0   6    5.71    0.75
   4   0   6    4.95    0.71
   4   0   6    6.56    0.88
   4   0   7    0.31    0.38
   4   0   7    0.05    0.39
   4   0   8   -0.40    0.35
  -4  -1   9   10.07    0.76
   4  -1  -9   10.84    0.93
   4   1  -9   11.32    0.89
   4  -1  -9   11.79    0.89
  -4  -1   9   10.16    0.82
   4  -1  -8   47.00    2.73
  -4  -1   8   52.71    2.72
   4   1  -8   56.35    2.72
   4  -1  -7   13.37    1.34
   4  -1  -7   12.49    1.37
  -4   1   7   12.10    1.28
  -4  -1   7   12.92    1.40
  -4   1   6    0.39    0.64
  -4  -1   6   -0.39    0.69
   4  -1  -6   -0.12    0.49
  -4  -1   5  184.48    7.43
  -4   1   5  186.45    7.41
   4  -1  -5  182.60    7.32
  -4   1   4   67.99    3.21
   4  -1  -4   66.98    3.12
  -4  -1   3    0.21    0.41
   4  -1  -3    1.17    0.33
   4   1  -3    0.19    0.28
  -4   1   3   -0.11    0.45
   4  -1  -3   -0.35    0.39
   4  -1  -2  506.20   19.13
   4  -1  -2  547.47   19.14
  -4  -1   2  553.25   19.15
  -4  -1   2  600.76   20.06
   4   1  -2  564.35   18.95
   4  -1  -2  556.40   18.90
   4   1  -1  389.80   13.51
   4  -1  -1  381.28   13.68
  -4  -1   1  398.38   14.47
  -4  -1   1  393.53   13.68
   4  -1  -1  392.89   13.87
   4   1   0  501.17   17.20
  -4  -1   0  490.27   18.12
  -4  -1   0  516.47   17.39
   4  -1   0  486.17   17.50
   4  -1   1   77.07    3.14
  -4  -1  -1   76.85    3.58
   4  -1   1   72.50    2.86
  -4  -1  -1   73.00    3.03
   4  -1   1   72.82    3.03
   4   1   1   65.12    2.94
   4  -1   2   16.67    0.96
   4   1   2   14.89    1.06
   4   1   2   16.75    1.08
   4  -1   2   15.97    1.12
  -4  -1  -2   15.36    1.11
   4  -1   3    4.13    0.64
   4   1   3    6.42    0.70
  -4  -1  -3    4.85    0.70
   4  -1   4   -0.10    0.40
   4   1   4    0.19    0.43
  -4  -1  -4   -0.10    0.49
   4  -1   5   10.42    1.14
   4   1   5   10.09    1.07
  -4  -1  -5    8.71    1.08
   4  -1   6   22.42    1.50
   4   1   6   20.40    1.43
   4   1   6   23.51    1.49
   4  -1   6   22.97    1.49
   4   1   6   28.05    1.82
   4  -1   6   23.52    1.75
   4   1   6   25.69    1.63
   4  -1   6   24.43    1.62
  -4  -1  -6   28.08    1.86
   4  -1   7   62.85    2.83
   4  -1   7   61.87    2.71
   4  -1   7   64.65    2.74
   4   1   8    7.98    0.60
   4  -1   8    8.97    0.61
   4   1   8    8.86    0.69
  -4  -2   9   34.24    1.71
  -4   2   9   35.31    1.71
  -4  -2   9   36.09    1.66
   4   2  -9   37.26    1.79
   4  -2  -9   36.34    1.72
   4  -2  -9   33.92    1.81
   4   2  -9   32.56    1.81
   4   2  -8    8.59    1.04
   4  -2  -8    9.57    1.10
  -4   2   8    9.05    1.05
  -4  -2   8    9.64    1.06
   4   2  -8    8.99    1.06
  -4  -2   8    9.85    1.07
   4   2  -7   33.63    2.25
   4  -2  -7   32.75    2.23
   4   2  -7   36.74    2.31
   4  -2  -7   32.78    2.21
  -4   2   7   31.27    2.15
  -4  -2   7   36.09    2.38
   4  -2  -6   73.99    3.73
   4   2  -6   73.73    3.73
   4   2  -6   82.38    3.84
   4  -2  -6   76.58    3.76
  -4  -2   6   78.56    3.86
  -4   2   6   70.75    3.68
   4   2  -5   23.39    1.71
   4  -2  -5   26.56    1.79
  -4   2   5   27.50    1.87
  -4  -2   5   26.62    1.89
   4   2  -4   18.64    1.34
   4  -2  -4   21.79    1.44
  -4   2   4   19.49    1.46
  -4  -2   4   18.38    1.18
   4   2  -3  184.06    6.94
  -4   2   3  190.43    7.66
   4  -2  -3  210.01    7.24
   4   2  -3  195.43    7.18
   4  -2  -3  185.49    7.33
  -4  -2   3  180.20    7.13
  -4   2   3  196.91    7.20
  -4   2   2   13.08    0.99
  -4  -2   2   12.54    0.97
   4  -2  -2   14.42    0.84
   4   2  -2   14.68    0.90
   4   2  -2   14.36    1.00
   4  -2  -2   14.67    1.00
  -4   2   2   14.27    1.39
  -4  -2   2   14.15    1.40
   4  -2  -2   13.24    1.05
  -4  -2   1 1081.77   38.61
  -4  -2   1 1098.93   38.57
  -4   2   1 1177.79   38.60
  -4   2   1 1197.33   39.45
  -4  -2   1 1211.93   39.49
   4  -2  -1 1165.28   38.83
   4   2  -1 1095.27   38.59
   4  -2  -1 1130.63   38.59
   4  -2   0  145.46    5.61
   4   2   0  140.95    5.26
  -4  -2   0  146.93    5.43
  -4   2   0  142.56    5.41
  -4  -2   0  144.07    6.13
  -4   2   0  147.94    6.14
   4   2   1  108.62    4.22
   4  -2   1  113.13    4.26
   4  -2   1  114.32    4.45
   4   2   1  112.65    4.34
  -4  -2  -1  114.12    4.43
  -4   2  -1  109.59    4.41
   4  -2   1  121.90    4.61
  -4  -2  -1  117.83    5.03
  -4   2  -1  113.66    4.97
   4  -2   2   66.53    2.68
  -4   2  -2   65.31    2.87
  -4  -2  -2   62.73    2.85
   4  -2   2   64.40    2.89
   4   2   2   62.61    2.74
   4  -2   3    0.86    0.30
   4   2   3    1.30    0.40
   4  -2   3    0.74    0.45
  -4  -2  -3    0.64    0.46
  -4   2  -3    1.06    0.50
   4  -2   4    3.95    0.71
   4   2   4    2.92    0.61
  -4  -2  -4    3.14    0.67
  -4   2  -4    3.10    0.75
   4  -2   5   75.98    3.71
   4   2   5   79.10    3.69
  -4   2  -5   77.50    3.70
  -4  -2  -5   76.60    3.69
   4   2   6   12.39    1.01
   4  -2   6   10.26    0.99
   4  -2   6   11.28    1.01
   4  -2   6   12.62    1.13
   4  -2   6   13.11    1.25
   4   2   6   12.84    1.19
  -4  -2  -6   12.80    1.25
  -4   2  -6   12.12    1.22
   4  -2   7   68.89    2.91
   4  -2   7   66.52    2.91
   4   2   7   68.41    3.03
   4  -2   7   70.83    3.03
   4   2   8    9.34    0.64
   4  -2   8    8.14    0.59
   4   2   8    8.44    0.67
   4  -2   8    9.76    0.72
  -4   2  -8    8.01    0.68
  -4   3   9    0.15    0.44
  -4  -3   9    0.46    0.43
   4   3  -9   -0.07    0.35
   4  -3  -9    0.88    0.38
  -4  -3   9    0.09    0.33
   4  -3  -9    0.17    0.35
   4   3  -9    0.89    0.44
   4   3  -8    8.05    1.00
   4  -3  -8    7.86    0.97
  -4  -3   8    6.78    0.84
  -4  -3   8    7.15    0.92
   4   3  -8    6.44    0.91
  -4  -3   8    5.96    0.90
  -4   3   8    6.94    0.95
  -4   3   7    7.19    0.96
   4   3  -7    4.70    0.87
   4  -3  -7    7.50    1.02
   4   3  -7    6.67    0.85
   4   3  -7    6.05    0.95
   4  -3  -7    5.69    0.93
   4  -3  -6    0.86    0.56
   4   3  -6    0.74    0.59
   4  -3  -6    0.74    0.55
   4   3  -6   -0.25    0.55
  -4   3   6    0.34    0.48
  -4  -3   6    0.13    0.60
  -4  -3   5  141.37    5.91
   4  -3  -5  156.77    6.33
   4   3  -5  152.81    6.29
  -4   3   5  169.88    6.44
  -4  -3   5  160.00    6.42
  -4   3   4   36.64    2.04
   4   3  -4   32.72    1.70
  -4  -3   4   31.93    1.76
   4  -3  -4   37.46    2.01
   4   3  -4   35.85    1.97
  -4  -3   3    5.99    0.59
   4  -3  -3    5.22    0.79
   4   3  -3    5.55    0.57
   4  -3  -3    5.51    0.67
   4   3  -3    6.41    0.71
  -4  -3   3    6.25    0.70
  -4   3   3    4.94    0.68
  -4  -3   2  272.26   10.09
  -4   3   2  284.16   10.14
  -4   3   2  292.58   10.75
   4   3  -2  283.44    9.98
   4   3  -2  288.09   10.14
   4  -3  -2  278.52   10.12
   4  -3  -2  267.66   10.28
   4  -3  -2  295.92   10.43
   4  -3  -1   42.58    2.00
   4   3  -1   44.27    2.04
  -4  -3   1   43.68    2.02
  -4   3   1   43.36    2.01
  -4  -3   1   43.63    2.13
   4  -3  -1   44.91    2.21
  -4  -3   1   42.42    2.56
  -4   3   1   40.52    2.53
   4  -3   0  292.32   10.26
   4   3   0  295.76   10.30
  -4  -3   0  286.78   10.41
  -4   3   0  292.16   10.42
   4  -3   0  302.99   10.69
  -4   3   0  287.42   11.15
  -4  -3   0  290.39   11.17
   4  -3   1  530.34   17.96
   4   3   1  521.98   17.94
  -4   3  -1  527.78   18.13
  -4  -3  -1  530.98   18.13
   4  -3   1  524.93   18.36
  -4  -3  -1  543.19   18.78
  -4   3  -1  539.07   18.78
   4  -3   1  493.93   18.15
   4   3   1  500.27   17.98
   4  -3   2    3.51    0.47
  -4  -3  -2    3.85    0.61
  -4   3  -2    4.96    0.65
   4  -3   2    3.60    0.59
   4  -3   3    0.16    0.24
  -4  -3  -3    0.79    0.46
  -4   3  -3   -0.25    0.43
   4  -3   3    0.17    0.41
   4   3   4   11.53    1.05
   4  -3   4   11.34    1.12
  -4  -3  -4   10.95    1.10
  -4   3  -4   10.14    1.10
  -4   3  -4   11.97    1.12
  -4  -3  -5   11.82    1.24
  -4   3  -5   13.12    1.27
   4  -3   5   13.10    1.27
   4   3   5   14.09    1.23
  -4  -3  -6    1.81    0.65
  -4   3  -6    0.97    0.60
   4  -3   6    0.87    0.50
   4  -3   6    1.40    0.53
   4  -3   6    1.36    0.51
   4  -3   6    1.03    0.51
   4  -3   7   39.00    1.94
   4  -3   7   39.99    1.97
   4   3   7   44.90    2.04
   4   3   7   39.69    2.05
   4  -3   7   42.02    2.06
  -4   3  -8    3.01    0.47
   4   3   8    3.49    0.42
   4  -3   8    3.56    0.45
   4   3   8    3.17    0.44
  -4  -4   9   23.73    1.35
   4   4  -9   27.64    1.40
   4  -4  -9   23.69    1.37
   4   4  -9   24.17    1.39
  -4   4   9   25.31    1.35
  -4  -4   9   22.14    1.26
   4  -4  -8   54.60    2.90
   4   4  -8   58.47    2.95
  -4  -4   8   61.40    2.85
  -4  -4   8   56.65    2.74
  -4  -4   8   61.91    2.92
   4   4  -8   59.95    2.85
   4   4  -7   73.91    3.32
  -4  -4   7   71.17    3.69
   4   4  -7   69.42    3.54
   4  -4  -7   64.92    3.49
   4   4  -7   69.97    3.55
   4  -4  -7   66.98    3.50
  -4  -4   6  119.57    5.00
  -4   4   6  115.43    5.23
  -4  -4   6  128.75    5.48
   4  -4  -6  127.16    5.42
   4   4  -6  124.76    5.41
   4   4  -6  121.08    5.37
   4  -4  -6  124.61    5.42
  -4   4   5   17.50    1.42
  -4  -4   5   13.35    1.33
  -4  -4   5   15.25    1.17
   4   4  -5   15.12    1.31
   4  -4  -5   15.80    1.35
  -4   4   4   12.90    1.18
  -4  -4   4   12.97    1.20
   4   4  -4   14.08    0.99
  -4  -4   4   15.03    1.08
   4   4  -4   12.81    1.11
   4  -4  -4   15.47    1.20
   4   4  -3   56.48    2.45
   4  -4  -3   59.41    2.62
   4   4  -3   58.48    2.60
  -4  -4   3   57.26    2.44
  -4  -4   3   48.95    2.49
  -4   4   3   53.24    2.57
   4  -4  -2   36.76    1.83
   4   4  -2   37.90    1.86
   4  -4  -2   33.64    1.98
  -4   4   2   35.81    2.30
  -4  -4   2   36.93    1.84
  -4   4   2   41.47    1.92
   4   4  -2   36.56    1.76
  -4  -4   1  543.42   18.19
   4  -4  -1  501.35   17.85
   4   4  -1  488.84   17.87
  -4  -4   1  533.62   18.70
  -4   4   1  519.57   18.67
  -4   4   1  530.54   17.90
  -4  -4   1  519.98   17.88
   4   4  -1  515.43   17.79
   4  -4  -1  509.38   17.70
  -4  -4   0  150.76    6.40
   4  -4   0  169.56    6.30
   4  -4   0  158.98    5.83
   4   4   0  164.16    5.89
  -4   4   0  146.59    6.61
  -4  -4   0  159.36    6.72
  -4  -4   0  162.10    5.99
  -4   4   0  162.22    5.98
   4  -4   1  241.99    8.81
  -4  -4  -1  230.54    9.10
  -4  -4  -1  227.94    8.46
  -4   4  -1  238.01    8.50
   4   4   1  233.69    8.31
   4  -4   1  230.05    8.33
  -4  -4  -2  163.91    6.51
  -4   4  -2  182.96    6.60
   4  -4   2  173.83    6.39
   4  -4   3    9.88    1.00
   4  -4   3   10.02    0.81
  -4  -4  -3   10.70    0.98
  -4   4  -3   10.58    1.01
   4  -4   4   57.23    2.91
  -4   4  -4   52.93    2.82
   4  -4   4   61.86    2.84
  -4  -4  -4   52.02    2.80
  -4   4  -4   58.97    2.89
  -4  -4  -5   37.43    2.23
  -4   4  -5   38.74    2.28
   4  -4   5   35.35    2.27
   4  -4   6    7.16    0.82
   4  -4   6    6.76    0.81
   4  -4   6    8.19    1.00
  -4  -4  -6    8.49    0.99
  -4   4  -6    6.72    0.92
   4   4   6    7.52    0.92
   4  -4   6    7.89    0.87
   4   4   7    6.79    0.74
   4   4   7    4.91    0.69
   4  -4   7    5.56    0.70
   4  -4   7    5.59    0.65
   4  -4   7    4.79    0.64
   4  -4   8    3.62    0.45
   4   4   8    4.29    0.42
  -4  -5   9   22.71    1.21
  -4   5   9   22.34    1.27
  -4  -5   9   23.73    1.31
   4   5  -9   23.16    1.27
   4   5  -8    1.02    0.60
  -4  -5   8    1.81    0.64
  -4  -5   8    1.59    0.64
  -4  -5   8    0.88    0.53
   4  -5  -8    0.28    0.51
   4   5  -8    2.06    0.62
  -4  -5   8    0.40    0.45
   4   5  -7   19.02    1.59
   4  -5  -7   21.74    1.66
  -4  -5   7   20.63    1.77
  -4  -5   7   19.50    1.48
   4   5  -7   22.63    1.52
   4   5  -7   20.55    1.67
   4  -5  -7   22.60    1.69
   4   5  -6   17.35    1.49
   4  -5  -6   17.53    1.49
  -4  -5   6   16.93    1.31
   4   5  -6   18.50    1.54
   4  -5  -6   15.67    1.45
  -4  -5   5   15.43    1.21
  -4   5   5   16.47    1.39
  -4  -5   5   14.99    1.37
   4  -5  -5   15.92    1.34
   4   5  -5   15.63    1.32
  -4  -5   4   10.55    0.82
   4  -5  -4   12.43    1.06
   4   5  -4   12.30    1.06
  -4   5   4    9.05    1.00
  -4  -5   4    8.88    1.03
  -4  -5   3   61.08    2.48
   4   5  -3   57.73    2.53
   4  -5  -3   59.83    2.68
   4   5  -3   57.32    2.63
  -4   5   3   52.43    2.60
  -4  -5   3   62.01    2.57
   4   5  -2   40.00    1.93
  -4  -5   2   41.32    1.97
  -4   5   2   38.19    1.98
   4   5  -2   43.12    2.01
   4  -5  -2   42.65    2.01
  -4   5   1   -0.13    0.54
  -4  -5   1   -0.12    0.46
  -4   5   1    0.11    0.34
  -4  -5   1   -0.05    0.36
   4  -5  -1    0.36    0.24
   4   5  -1    0.15    0.28
  -4  -5   1    0.53    0.41
   4   5  -1    0.17    0.26
   4  -5  -1    0.11    0.28
   4  -5   0   87.43    3.84
  -4  -5   0   87.72    3.52
  -4   5   0   87.97    3.53
  -4  -5   0   92.51    4.07
  -4   5   0   91.37    4.26
  -4  -5   0   90.62    4.26
   4   5   0   89.55    3.46
   4  -5   0   83.86    3.39
  -4   5   0   83.88    3.38
   4   5   1  522.71   18.23
   4  -5   1  549.95   18.29
  -4   5  -1  515.97   18.39
  -4  -5  -1  519.10   18.38
   4  -5   1  534.26   18.50
   4  -5   2   83.61    3.42
  -4  -5  -2   79.33    3.51
  -4   5  -2   89.28    3.60
   4  -5   2   85.83    3.67
  -4  -5  -3    8.47    0.87
  -4   5  -3    9.19    0.93
   4  -5   3    8.59    0.76
   4  -5   4    0.37    0.44
  -4  -5  -4    0.66    0.45
  -4   5  -4    0.10    0.51
  -4   5  -4    0.10    0.49
  -4  -5  -5   10.31    1.09
  -4   5  -5   11.03    1.15
  -4   5  -5    8.49    1.05
   4  -5   6   22.08    1.46
   4  -5   6   22.13    1.44
   4   5   6   23.55    1.50
  -4  -5  -6   22.82    1.61
  -4   5  -6   21.82    1.61
   4   5   6   23.66    1.57
   4  -5   6   24.88    1.53
   4  -5   7    2.68    0.53
   4  -5   7    3.63    0.56
   4   5   7    4.39    0.61
   4   5   7    2.03    0.50
   4   5   7    3.51    0.63
   4  -5   7    3.63    0.61
   4   5   8    4.12    0.38
   4  -5   8    4.32    0.45
   4   5   8    4.45    0.41
  -4   6   9    8.39    0.76
   4   6  -9    8.94    0.74
  -4  -6   9    9.39    0.78
  -4  -6   9    8.26    0.68
  -4  -6   8    2.67    0.63
  -4  -6   8    3.67    0.67
  -4  -6   8    3.76    0.70
  -4   6   8    2.77    0.69
   4  -6  -8    3.40    0.67
   4   6  -8    2.82    0.60
  -4  -6   8    3.88    0.66
   4   6  -7   22.52    1.65
   4  -6  -7   20.92    1.61
   4   6  -7   22.47    1.66
  -4  -6   7   19.78    1.51
  -4   6   7   19.88    1.64
  -4  -6   7   21.44    1.77
  -4  -6   7   21.96    1.53
  -4  -6   7   21.21    1.57
   4   6  -7   20.90    1.49
   4   6  -7   19.74    1.50
  -4  -6   7   21.08    1.59
  -4   6   7   20.01    1.54
   4   6  -6   24.30    1.65
   4   6  -6   21.80    1.69
   4  -6  -6   22.14    1.69
  -4  -6   6   23.34    1.59
   4  -6  -6   23.90    1.75
   4   6  -6   22.35    1.69
  -4  -6   5    9.83    1.10
  -4   6   5    9.45    1.04
   4   6  -5    8.20    0.96
  -4  -6   5    7.65    0.75
  -4  -6   5    7.69    0.89
   4  -6  -5    9.33    1.02
   4   6  -5    9.51    1.02
   4   6  -4    0.87    0.38
   4  -6  -4    0.71    0.39
  -4   6   4    0.61    0.44
  -4  -6   4    0.19    0.46
  -4  -6   4    0.12    0.33
   4   6  -3   50.97    2.41
  -4  -6   3   56.00    2.38
  -4  -6   3   51.74    2.43
   4  -6  -3   55.87    2.53
   4   6  -3   50.86    2.48
  -4   6   2   77.81    3.38
   4   6  -2   83.88    3.40
   4  -6  -2   77.20    3.35
   4   6  -2   88.14    3.40
  -4  -6   1   79.13    4.01
  -4   6   1   77.49    4.01
  -4   6   1   84.25    3.45
   4   6  -1   93.75    3.48
   4  -6  -1   84.72    3.30
  -4  -6   1   84.06    3.84
   4   6  -1   82.36    3.42
  -4   6   0  244.30    9.05
  -4  -6   0  243.17    9.83
  -4   6   0  268.60    9.95
   4  -6   0  255.43    8.97
   4   6   0  263.53    9.03
  -4   6   0  246.39    8.97
  -4  -6   0  238.16    9.67
  -4   6  -1    7.42    0.73
  -4  -6  -1    7.44    0.75
   4   6   1    6.88    0.63
   4  -6   1    7.69    0.79
  -4  -6  -2    1.98    0.47
  -4   6  -2    2.60    0.52
   4  -6   2    2.52    0.45
   4  -6   2    2.56    0.55
  -4   6  -3   20.07    1.40
  -4  -6  -3   16.71    1.30
   4  -6   3   20.44    1.47
   4  -6   3   22.13    1.28
  -4  -6  -4    3.89    0.70
  -4   6  -4    3.88    0.72
   4  -6   4    3.20    0.67
   4  -6   4    3.49    0.74
  -4   6  -4    3.71    0.78
   4  -6   5    6.44    0.86
  -4   6  -5    7.42    0.99
   4  -6   5    6.55    0.95
  -4  -6  -5    6.34    0.88
  -4   6  -5    6.17    0.91
   4   6   6    0.52    0.54
   4   6   6    0.16    0.52
   4  -6   6    0.57    0.48
   4  -6   6    0.57    0.50
   4  -6   6    0.51    0.40
  -4   6  -7    0.05    0.52
   4  -6   7    0.05    0.37
   4  -6   7   -0.05    0.36
   4   6   7    0.29    0.43
   4  -6   7    0.11    0.43
   4   6   7    0.19    0.34
   4   6   7   -0.05    0.41
   4  -6   8   10.18    0.64
   4   6   8   11.04    0.59
   4  -6   8   10.40    0.60
  -4   7   9    5.67    0.62
   4   7  -9    7.14    0.62
  -4  -7   9    5.69    0.59
  -4  -7   8    0.21    0.49
  -4  -7   8    0.65    0.52
  -4  -7   8    0.34    0.47
  -4   7   8    0.47    0.56
  -4  -7   8    0.69    0.52
   4   7  -8   -0.07    0.38
   4   7  -7    0.51    0.47
  -4  -7   7    0.09    0.54
  -4  -7   7   -0.35    0.57
  -4  -7   7   -0.18    0.59
  -4  -7   7    0.13    0.50
  -4   7   7   -0.19    0.81
   4   7  -7   -0.72    0.65
  -4  -7   7    0.47    0.61
   4   7  -7    0.09    0.45
  -4  -7   6    1.88    0.56
   4   7  -6    1.56    0.59
   4   7  -6    1.08    0.52
   4   7  -6    0.79    0.49
  -4  -7   5   -0.29    0.42
  -4  -7   5    0.20    0.32
  -4  -7   5   -0.97    0.43
   4   7  -5    0.48    0.49
   4   7  -5   -0.10    0.41
  -4  -7   5    0.21    0.49
   4   7  -4    1.29    0.44
  -4  -7   4    1.78    0.42
  -4  -7   4    1.31    0.52
  -4  -7   4    0.90    0.43
   4   7  -3   28.13    1.61
  -4  -7   3   29.41    1.65
  -4  -7   3   28.56    1.53
   4   7  -2    6.49    0.66
  -4   7   2    7.05    0.74
  -4  -7   2    6.06    0.64
   4   7  -1   29.30    1.56
   4  -7  -1   30.72    1.47
   4   7   0  115.58    4.56
   4  -7   0  123.07    4.56
  -4   7   0  114.22    4.57
   4  -7   0  124.42    4.74
  -4   7  -1  294.94   10.58
  -4   7  -1  295.09   10.59
   4  -7   1  294.80   10.72
  -4   7  -2   36.80    2.00
   4  -7   2   41.05    1.98
   4  -7   2   41.32    2.18
  -4   7  -3   51.11    2.54
   4  -7   3   51.85    2.70
   4  -7   3   50.64    2.40
  -4   7  -4   28.35    1.94
   4  -7   4   34.70    2.11
  -4   7  -4   30.29    1.91
   4  -7   4   30.95    1.68
   4  -7   4   28.95    1.91
  -4   7  -5    1.11    0.54
  -4   7  -5    0.94    0.62
   4  -7   5    0.70    0.51
   4  -7   5    0.57    0.52
  -4   7  -6    0.42    0.60
   4  -7   6    0.32    0.46
   4   7   6   -0.22    0.54
   4   7   6    0.16    0.51
   4  -7   6    0.07    0.44
   4  -7   6    0.07    0.45
   4  -7   7    4.28    0.57
   4  -7   7    3.61    0.54
   4   7   7    4.07    0.59
  -4   7  -7    4.10    0.62
   4  -7   7    5.28    0.63
   4  -7   8    3.91    0.35
   4  -7   8    3.36    0.31
  -4  -8   9    2.40    0.43
  -4  -8   9    1.78    0.35
   4   8  -9    2.06    0.40
  -4   8   9    2.05    0.42
  -4  -8   8   37.17    1.87
  -4  -8   8   31.71    1.73
  -4   8   8   31.84    1.88
  -4  -8   8   32.96    1.67
  -4  -8   8   38.23    1.88
   4   8  -8   33.29    1.80
  -4  -8   7    1.56    0.63
  -4  -8   7    0.25    0.53
   4   8  -7    1.03    0.62
  -4  -8   7    1.84    0.62
   4   8  -7    1.36    0.49
   4   8  -7    0.97    0.51
  -4  -8   7    1.70    0.53
  -4  -8   7    1.56    0.65
  -4  -8   7    1.55    0.58
  -4   8   7    1.73    0.90
  -4  -8   6   33.56    2.08
   4   8  -6   38.04    2.16
   4   8  -5   11.13    1.11
  -4  -8   5   13.55    1.19
  -4  -8   5   10.98    0.97
  -4  -8   5   11.72    1.00
   4   8  -4   23.26    1.54
  -4  -8   4   22.49    1.46
  -4  -8   4   19.78    1.32
   4   8  -3  306.17   10.55
  -4  -8   3  277.31   10.49
  -4  -8   3  283.16   10.36
   4   8  -2  148.24    5.62
  -4  -8   2  144.45    5.72
  -4  -8   2  149.10    5.58
   4   8  -1   36.66    1.84
   4  -8  -1   36.71    1.71
   4   8   0  130.50    5.22
   4  -8   0  142.21    5.24
   4  -8   0  142.06    5.41
  -4   8   0  139.18    5.32
   4  -8   1    3.92    0.53
   4  -8   1    3.64    0.59
  -4   8  -1    4.12    0.59
   4  -8   2   85.01    3.38
  -4   8  -2   75.54    3.42
   4  -8   2   73.86    3.52
   4  -8   3   69.55    3.32
   4  -8   3   70.18    3.23
  -4   8  -3   60.89    3.18
   4  -8   3   67.18    2.99
   4  -8   4   25.23    1.76
   4  -8   4   22.67    1.65
  -4   8  -4   23.83    1.73
   4  -8   4   21.51    1.40
   4  -8   5    1.38    0.66
   4  -8   5    1.25    0.56
  -4   8  -5    1.05    0.65
   4  -8   6   13.84    1.09
   4  -8   6   17.36    1.24
   4   8   6   15.28    1.14
   4   8   6   17.04    1.24
   4  -8   6   15.46    1.09
  -4   8  -6   13.72    1.16
   4  -8   6   11.06    0.87
   4   8   7   -0.09    0.40
   4   8   7   -0.13    0.36
   4  -8   7   -0.04    0.39
   4  -8   7   -0.13    0.35
  -4   9   9    0.97    0.36
  -4  -9   9    0.95    0.31
   4   9  -8    2.55    0.51
  -4  -9   8    2.52    0.48
  -4  -9   8    1.80    0.54
  -4  -9   7    1.85    0.59
   4   9  -7    0.81    0.57
  -4   9   7    1.40    0.86
  -4   9   7    1.77    0.65
  -4  -9   7    2.41    0.67
  -4  -9   7    1.39    0.53
   4   9  -6   36.19    2.17
   4   9  -6   39.47    2.26
  -4  -9   6   36.78    1.98
  -4  -9   5  122.77    5.08
  -4  -9   5  125.99    5.11
   4   9  -5  131.64    5.40
  -4  -9   5  135.34    5.32
  -4  -9   5  127.38    5.38
  -4  -9   4   16.35    1.19
  -4  -9   4   14.13    1.13
   4   9  -4   16.60    1.28
  -4  -9   4   17.21    1.28
  -4  -9   4   13.40    1.22
   4   9  -3  174.51    6.62
  -4  -9   3  168.91    6.64
  -4  -9   3  170.87    6.48
   4   9  -2   92.84    3.80
  -4  -9   2   93.00    3.78
  -4  -9   2   94.43    3.97
  -4   9   1   19.46    1.17
  -4  -9   1   16.39    1.10
   4  -9  -1   16.59    1.03
   4   9  -1   18.49    1.19
   4  -9   0   50.00    2.48
  -4   9   0   54.81    2.49
   4   9   0   51.08    2.36
   4  -9   0   54.39    2.38
  -4   9  -1   43.58    2.24
   4  -9   1   44.54    2.29
   4  -9   1   45.71    2.16
   4  -9   2    4.13    0.75
  -4   9  -2    4.77    0.71
   4  -9   2    4.34    0.61
  -4   9  -3   72.76    3.34
   4  -9   3   73.05    3.41
   4  -9   3   70.10    3.10
  -4   9  -3   61.83    3.28
   4  -9   4   38.83    2.37
  -4   9  -4   42.05    2.47
   4  -9   4   42.34    2.16
  -4   9  -4   47.32    2.53
   4  -9   4   44.43    2.51
   4   9   5    1.92    0.66
   4  -9   5    3.12    0.63
  -4   9  -5    3.25    0.81
   4  -9   5    3.49    0.71
  -4   9  -5    3.37    0.74
   4  -9   5    3.69    0.72
   4  -9   5    4.13    0.70
  -4   9  -6    1.42    0.60
   4  -9   6    1.06    0.44
   4  -9   6    1.02    0.47
   4  -9   6    1.08    0.48
   4  -9   6    0.68    0.34
   4   9   6    0.54    0.50
   4  -9   7    5.74    0.56
   4  -9   7    5.49    0.58
   4   9   7    4.95    0.54
  -4 -10   9    0.05    0.21
  -4  10   9    0.20    0.23
   4  10  -9    0.19    0.21
   4  10  -8    0.75    0.45
  -4  10   8    0.43    0.49
  -4 -10   8    0.41    0.36
  -4 -10   8    0.40    0.44
   4  10  -7    2.73    0.66
  -4  10   7    3.14    0.72
  -4 -10   7    4.36    0.77
  -4 -10   7    2.27    0.60
   4  10  -6    0.63    0.42
   4  10  -6    0.60    0.50
  -4 -10   6    0.62    0.51
  -4 -10   6    0.12    0.43
  -4 -10   6    0.07    0.40
  -4 -10   5    7.19    0.91
  -4 -10   5    6.55    0.90
  -4 -10   5    9.64    0.92
  -4 -10   5    7.57    0.85
  -4 -10   4   31.04    1.76
  -4 -10   4   25.48    1.63
   4  10  -4   32.09    1.87
  -4 -10   4   31.32    1.87
  -4 -10   4   26.75    1.84
  -4 -10   4   28.73    1.72
  -4 -10   3    9.22    0.97
   4  10  -3    9.83    0.86
   4  10  -3    8.34    0.89
   4  10  -2   80.88    3.43
  -4 -10   2   80.72    3.42
  -4 -10   2   81.38    3.61
   4 -10  -1   32.31    1.62
  -4 -10   1   31.98    1.70
  -4  10   1   33.07    1.75
   4 -10   0   14.05    1.12
  -4  10   0   15.93    1.17
   4 -10   0   17.16    1.09
  -4  10  -1   99.48    4.32
   4 -10   1  103.04    4.31
   4 -10   1  104.77    4.19
   4 -10   2  181.76    7.40
   4 -10   2  206.42    7.55
  -4  10  -2  198.36    7.52
  -4  10  -2  186.28    7.53
  -4  10  -3   20.36    1.56
   4 -10   3   19.02    1.52
   4 -10   3   19.96    1.35
   4 -10   3   19.36    1.51
   4 -10   4    2.89    0.55
   4 -10   4    4.26    0.80
  -4  10  -4    2.11    0.72
   4 -10   5    5.27    0.79
   4 -10   5    3.87    0.67
   4  10   5    5.16    0.79
   4 -10   5    5.24    0.75
  -4  10  -5    5.39    0.89
   4 -10   5    3.11    0.68
  -4  10  -5    3.94    0.83
  -4  10  -6    1.20    0.58
   4 -10   6    1.06    0.43
   4  10   6    1.77    0.57
   4  10   6    0.85    0.44
   4 -10   6    1.34    0.39
   4 -10   6    1.20    0.49
   4 -10   6    1.41    0.51
   4 -10   6    1.07    0.44
   4 -10   7    0.67    0.30
   4  10   7    0.35    0.30
   4 -10   7    0.53    0.32
   4 -10   7    0.58    0.33
   4  10   7   -0.04    0.39
  -4 -11   8   -0.25    0.33
  -4 -11   8    0.21    0.41
  -4 -11   8   -0.15    0.41
  -4  11   8    0.22    0.42
   4  11  -8   -0.14    0.37
  -4  11   7    2.47    0.61
  -4 -11   7    2.57    0.60
  -4 -11   7    5.14    0.80
  -4 -11   7    4.60    0.75
   4  11  -7    4.74    0.70
  -4  11   7    3.37    0.70
   4  11  -6   79.38    3.58
  -4  11   6   78.48    3.69
   4  11  -6   82.84    3.62
  -4 -11   6   81.07    3.44
  -4 -11   6   82.39    3.68
   4  11  -6   83.41    3.73
  -4  11   6   77.94    3.68
  -4 -11   6   76.61    3.67
  -4 -11   6   78.79    3.61
  -4 -11   5   15.38    1.22
  -4 -11   5   16.55    1.25
  -4 -11   5   17.04    1.37
  -4 -11   5   17.61    1.42
   4  11  -5   17.96    1.33
  -4 -11   4  329.09   12.09
  -4 -11   4  326.43   12.09
   4  11  -4  334.77   12.12
  -4 -11   4  339.56   12.31
  -4 -11   4  333.21   12.13
   4  11  -4  347.39   12.33
  -4 -11   3   26.72    1.63
   4  11  -3   26.49    1.57
  -4 -11   3   27.08    1.61
   4  11  -3   26.64    1.68
  -4 -11   3   27.85    1.77
  -4 -11   3   27.49    1.75
  -4 -11   2   -0.21    0.37
   4  11  -2    0.14    0.38
   4 -11  -1    6.05    0.62
  -4 -11   1    6.44    0.71
  -4  11   1    6.17    0.73
   4 -11   0   11.12    0.99
  -4  11   0   12.03    1.05
   4 -11   0   10.62    0.88
  -4  11  -1   40.75    2.26
   4 -11   1   41.22    2.20
   4 -11   1   42.97    2.14
   4 -11   2   14.15    1.21
  -4  11  -2   15.13    1.36
   4 -11   2   14.25    1.25
  -4  11  -2   15.14    1.32
  -4  11  -3   46.29    2.58
   4 -11   3   46.17    2.57
   4 -11   3   46.05    2.36
   4 -11   3   44.86    2.50
   4 -11   4   43.47    2.20
   4 -11   4   44.56    2.46
  -4  11  -4   40.41    2.47
   4 -11   4   42.73    2.46
  -4  11  -5    3.43    0.81
   4  11   5    3.02    0.66
   4 -11   5    4.19    0.74
   4  11   5    4.67    0.73
   4 -11   5    4.46    0.72
   4 -11   5    3.49    0.65
   4  11   6   -0.58    0.49
   4  11   6    0.11    0.39
   4 -11   6   -0.12    0.30
   4 -11   6   -0.07    0.42
   4 -11   6    0.05    0.42
   4 -11   6   -0.11    0.36
   4 -11   7    0.22    0.28
   4  11   7   -0.26    0.31
   4  11   7   -0.07    0.30
   4 -11   7   -0.05    0.23
  -4 -12   8    5.42    0.60
  -4 -12   8    4.71    0.50
  -4 -12   8    5.14    0.60
  -4  12   8    4.76    0.60
   4  12  -8    4.87    0.55
  -4 -12   7    7.86    0.85
  -4 -12   7    7.17    0.77
  -4  12   7    7.75    0.85
   4  12  -7    6.90    0.77
  -4  12   7    7.75    0.85
  -4 -12   6   11.66    1.22
  -4  12   6   11.37    1.17
   4  12  -6   11.03    1.03
  -4  12   6   12.54    1.30
  -4  12   6   12.01    1.14
   4  12  -6   11.35    1.03
   4  12  -6   11.39    1.13
  -4 -12   6   11.41    1.09
  -4 -12   6   10.74    1.09
  -4 -12   6   10.48    0.94
  -4 -12   6   12.24    1.21
  -4 -12   5   53.95    2.63
  -4 -12   5   53.42    2.63
   4  12  -5   55.72    2.73
  -4 -12   4   29.13    1.90
  -4 -12   4   29.15    1.76
  -4 -12   4   27.63    1.74
   4  12  -4   31.91    1.93
  -4 -12   4   27.68    1.85
  -4 -12   4   30.41    1.80
   4  12  -4   28.51    1.77
   4  12  -3  504.79   17.65
  -4 -12   3  505.30   17.67
  -4 -12   3  511.22   17.68
   4  12  -3  510.05   17.79
   4  12  -3  471.27   17.66
  -4 -12   3  488.33   17.87
  -4 -12   3  509.75   17.64
  -4 -12   2   18.56    1.28
  -4 -12   2   16.72    1.22
  -4 -12   2   17.71    1.40
   4  12  -2   15.67    1.22
   4  12  -2   15.91    1.21
   4  12  -2   19.78    1.26
   4  12  -1   34.05    1.90
   4 -12  -1   32.71    1.65
  -4 -12   1   34.08    1.78
   4 -12   0   46.76    2.22
  -4  12   0   49.21    2.45
   4  12   0   41.30    2.30
   4  12   0   45.43    2.35
  -4  12  -1   22.39    1.58
  -4  12  -1   19.80    1.51
   4 -12   1   22.33    1.42
   4  12   1   20.40    1.46
   4 -12   2   72.77    3.19
   4 -12   2   67.15    3.28
  -4  12  -2   62.27    3.32
  -4  12  -2   72.18    3.43
   4 -12   3    0.41    0.53
   4 -12   3    0.08    0.38
   4 -12   3    0.11    0.48
  -4  12  -3    0.34    0.52
  -4  12  -3   -0.23    0.64
  -4  12  -4   44.58    2.54
   4 -12   4   43.67    2.44
   4 -12   4   42.83    2.16
   4 -12   4   43.74    2.21
   4  12   4   36.01    2.19
   4 -12   4   46.12    2.40
   4 -12   5   15.09    1.24
   4 -12   5   13.92    1.09
  -4  12  -5   17.21    1.39
   4  12   5   16.33    1.22
   4 -12   5   17.12    1.25
   4  12   5   12.62    1.10
   4 -12   6   16.52    1.09
   4 -12   6   19.85    1.13
   4  12   6   16.34    1.07
   4  12   6   20.62    1.21
   4 -12   6   15.46    0.96
   4 -12   6   22.49    1.30
   4 -12   6   19.73    1.14
   4 -12   7   -0.15    0.23
   4  12   7    0.13    0.22
   4  12   7    0.08    0.24
  -4 -13   8    9.03    0.65
   4  13  -8    8.13    0.61
  -4  13   8    9.74    0.67
  -4 -13   8    8.88    0.62
  -4  13   7    0.80    0.51
  -4 -13   7    0.33    0.46
  -4 -13   7    0.34    0.41
  -4 -13   7    0.54    0.44
   4  13  -7    0.38    0.39
  -4  13   7   -0.06    0.49
  -4  13   6   37.97    2.22
  -4  13   6   40.05    2.12
  -4 -13   6   39.51    2.12
  -4 -13   6   38.10    1.95
  -4 -13   6   35.70    2.03
  -4 -13   6   36.01    2.12
  -4  13   6   39.87    2.19
   4  13  -6   38.00    2.00
   4  13  -5    0.72    0.51
  -4  13   5    0.49    0.75
   4  13  -5    0.97    0.51
  -4 -13   5    1.26    0.47
  -4 -13   5    1.42    0.54
  -4 -13   5    0.93    0.47
  -4 -13   5    1.47    0.51
   4  13  -5    1.19    0.52
  -4 -13   5    1.72    0.76
  -4 -13   5    1.73    0.68
  -4 -13   4  186.12    7.38
  -4 -13   4  191.34    7.41
   4  13  -4  182.16    7.19
   4  13  -4  189.73    7.37
  -4 -13   4  180.88    7.13
   4  13  -4  188.73    7.22
   4  13  -3   77.40    3.51
  -4 -13   3   71.18    3.37
  -4 -13   3   79.12    3.44
  -4 -13   3   75.80    3.59
   4  13  -3   70.57    3.41
  -4 -13   3   78.69    3.38
   4  13  -3   78.45    3.41
  -4 -13   2  116.62    4.66
  -4 -13   2  113.18    4.64
   4  13  -2  120.62    4.67
  -4 -13   2  110.02    4.84
   4  13  -2  115.35    4.69
   4  13  -2  105.93    4.68
   4  13  -1    1.45    0.50
   4  13  -1    0.18    0.37
  -4 -13   1    1.05    0.45
  -4 -13   1    0.80    0.56
   4 -13   0    4.14    0.61
   4  13   0    4.73    0.72
   4  13   0    3.10    0.60
  -4  13   0    3.16    0.65
   4 -13   1    0.48    0.35
   4  13   1    0.18    0.39
  -4  13  -1    0.30    0.58
  -4  13  -1    0.21    0.50
   4 -13   2   50.93    2.72
   4 -13   2   52.53    2.64
  -4  13  -2   51.15    2.86
   4 -13   3    4.52    0.67
   4 -13   3    4.31    0.78
   4 -13   3    3.61    0.71
  -4  13  -3    3.26    0.77
  -4  13  -3    4.74    0.95
   4 -13   4   31.83    2.00
   4 -13   4   30.51    1.76
   4 -13   4   34.50    2.02
  -4  13  -4   34.51    2.13
   4  13   4   30.16    1.84
   4 -13   4   30.54    1.79
   4 -13   4   34.47    2.00
   4 -13   5    0.08    0.51
   4 -13   5    0.12    0.43
  -4  13  -5   -0.09    0.60
   4  13   5    0.07    0.49
   4  13   5   -0.44    0.49
   4 -13   5    0.53    0.46
   4  13   5   -0.39    0.45
   4 -13   6    9.43    0.71
   4 -13   6    8.48    0.69
   4 -13   6    8.69    0.77
   4  13   6    8.45    0.72
   4  13   6    7.83    0.67
   4 -13   6    6.60    0.57
   4  13   7    1.81    0.23
   4 -13   7    2.14    0.24
   4 -13   7    1.69    0.22
  -4 -14   8    4.15    0.37
  -4 -14   7   10.65    0.88
  -4 -14   7   12.69    0.90
  -4 -14   7   12.66    0.96
  -4  14   7   12.13    0.93
   4  14  -7   10.60    0.81
  -4  14   7   11.93    0.89
  -4  14   6    0.16    0.57
  -4 -14   6   -0.42    0.49
  -4 -14   6    0.18    0.37
  -4 -14   6   -0.16    0.53
  -4  14   6    0.55    0.51
   4  14  -5    4.42    0.76
  -4  14   5    4.35    0.99
   4  14  -5    4.94    0.71
  -4 -14   5    3.75    0.66
  -4 -14   5    3.67    0.78
  -4  14   5    3.75    0.87
  -4 -14   5    3.93    0.79
  -4 -14   5    3.15    0.62
  -4 -14   5    4.83    0.70
  -4 -14   5    4.72    0.72
  -4 -14   4    6.57    0.89
  -4 -14   4    5.53    0.86
   4  14  -4    5.13    0.78
   4  14  -4    7.59    0.86
   4  14  -4    7.12    0.92
   4  14  -3   24.51    1.64
  -4 -14   3   24.49    1.72
  -4 -14   3   23.84    1.69
  -4 -14   3   23.23    1.56
  -4 -14   3   22.86    1.57
   4  14  -3   25.52    1.60
   4  14  -3   23.59    1.64
  -4 -14   2   76.89    3.77
   4  14  -2   81.63    3.75
   4  14  -2   80.07    3.71
  -4 -14   2   86.00    3.64
  -4 -14   2   89.75    3.68
   4  14  -1   27.11    1.75
   4  14  -1   28.41    1.80
  -4 -14   1   31.61    1.94
   4  14   0    2.03    0.61
   4  14   0    1.09    0.53
   4 -14   0    1.76    0.44
  -4  14   0    1.61    0.57
  -4  14  -1   32.25    2.00
   4 -14   1   32.70    1.82
  -4  14  -1   30.76    1.97
   4  14   1   27.15    1.80
   4 -14   1   28.09    1.84
  -4  14  -2   37.41    2.28
  -4  14  -2   34.40    2.25
   4 -14   2   37.70    2.07
   4 -14   2   37.12    2.15
  -4  14  -3  104.49    4.63
   4 -14   3  101.72    4.33
   4 -14   3   99.43    4.45
  -4  14  -3  102.89    4.63
   4 -14   4   16.17    1.36
   4 -14   4   16.35    1.19
  -4  14  -4   18.80    1.33
   4  14   4   18.59    1.32
   4  14   4   18.93    1.36
   4 -14   4   18.99    1.40
   4  14   4   16.13    1.27
   4 -14   5    2.28    0.52
   4  14   5    1.38    0.47
   4 -14   5    1.22    0.46
   4  14   5    1.43    0.55
   4  14   5    1.85    0.56
   4 -14   6   11.17    0.72
   4 -14   6   11.12    0.70
   4 -14   6    9.15    0.61
   4  14   6    8.22    0.63
   4  14   6   11.20    0.74
  -4  15   7    0.13    0.38
  -4 -15   7    0.05    0.38
  -4 -15   7    0.42    0.37
  -4 -15   7   -0.08    0.35
  -4 -15   6   27.86    1.61
  -4 -15   6   30.13    1.70
  -4  15   6   29.61    1.73
  -4 -15   6   27.45    1.51
  -4 -15   5    2.25    0.55
  -4 -15   5    1.15    0.63
  -4 -15   5    2.69    0.68
  -4  15   5    1.36    0.68
  -4  15   5    1.93    0.77
   4  15  -4   77.22    3.54
  -4 -15   4   88.60    3.79
   4  15  -4   73.93    3.53
  -4 -15   4   82.17    3.52
  -4 -15   4   76.33    3.63
   4  15  -4   81.42    3.57
  -4  15   4   71.49    3.60
   4  15  -3    5.03    0.79
   4  15  -3    5.98    0.79
  -4 -15   3    4.42    0.73
  -4 -15   3    5.27    0.76
  -4 -15   3    4.50    0.79
  -4 -15   2   92.55    4.05
  -4 -15   2   97.10    4.07
   4  15  -2   99.32    4.21
   4  15  -2   95.99    4.20
  -4 -15   2   95.63    4.34
  -4 -15   2   93.84    4.25
   4  15  -1    3.64    0.71
   4  15  -1    2.96    0.60
  -4 -15   1    3.10    0.73
  -4  15   0   11.47    1.12
   4 -15   0    9.93    0.90
   4  15   0    8.96    0.97
   4  15   0    9.04    1.01
  -4 -15   0    8.25    1.06
   4 -15   1    8.89    0.90
  -4  15  -1    8.88    1.03
  -4  15  -1    6.27    0.92
   4 -15   1    7.49    0.92
   4 -15   2   10.06    1.00
  -4  15  -2   10.04    1.13
   4 -15   2   10.62    1.08
  -4  15  -2   10.85    1.23
   4 -15   3   14.52    1.26
  -4  15  -3   15.97    1.40
  -4  15  -3   17.55    1.52
   4  15   3   14.76    1.24
  -4  15  -3   17.47    1.33
   4  15   3   14.50    1.22
   4 -15   4    6.46    0.71
   4  15   4    7.17    0.83
   4  15   4    6.28    0.81
   4  15   4    5.34    0.75
   4 -15   4    6.24    0.84
   4 -15   4    5.67    0.80
  -4  15  -4    6.13    0.78
   4 -15   5   15.86    1.00
   4 -15   5   17.19    1.01
   4 -15   5   17.28    1.17
   4  15   5   15.07    1.02
   4 -15   5   17.15    1.14
  -4  15  -5   15.99    1.04
   4  15   5   17.85    1.13
   4 -15   6    6.61    0.50
   4 -15   6    5.61    0.43
   4 -15   6    5.29    0.42
   4  15   6    6.55    0.52
   4  15   6    6.85    0.51
   4  16  -7    0.53    0.29
  -4 -16   7    0.38    0.26
  -4 -16   7    0.62    0.29
  -4 -16   7    0.65    0.32
  -4 -16   6    0.53    0.41
  -4 -16   6    0.88    0.47
  -4  16   6    0.13    0.52
  -4 -16   6    0.29    0.33
  -4 -16   6    0.60    0.42
  -4 -16   5    9.76    0.89
  -4 -16   5    8.99    0.97
   4  16  -5   10.03    0.89
  -4 -16   4    0.47    0.41
  -4 -16   4    0.46    0.48
  -4 -16   4   -0.10    0.46
  -4 -16   4    0.38    0.41
   4  16  -4    0.59    0.48
  -4  16   4    0.37    0.60
  -4 -16   3    5.92    0.75
  -4 -16   3    3.91    0.67
  -4  16   3    4.81    0.86
   4  16  -3    4.30    0.70
   4  16  -3    5.15    0.80
   4  16  -3    5.86    0.75
  -4 -16   3    5.22    0.78
  -4 -16   2    2.91    0.63
  -4 -16   2    3.13    0.59
  -4 -16   2    2.78    0.69
  -4 -16   2    2.93    0.72
   4  16  -2    3.11    0.69
   4  16  -2    2.67    0.61
  -4 -16   1   66.74    3.29
   4  16  -1   66.82    3.19
   4  16  -1   69.05    3.27
  -4 -16   0   15.15    1.30
   4  16   0   13.56    1.21
   4  16   0   17.37    1.37
   4 -16   1   -0.82    0.48
   4 -16   1   -0.18    0.46
  -4  16  -1    0.22    0.50
  -4  16  -2   14.20    1.29
  -4  16  -2   11.50    1.25
   4  16   2   11.74    1.08
   4  16   2   11.10    1.06
  -4  16  -2   12.78    1.18
   4  16   2   11.58    1.10
   4 -16   2   12.69    1.12
   4 -16   2   13.42    1.10
   4  16   3   10.67    1.01
   4  16   3   10.23    0.95
   4 -16   3   10.38    1.04
   4  16   3   10.74    1.04
   4  16   3   13.81    1.11
  -4  16  -3   11.29    1.21
   4 -16   3    8.98    0.96
  -4  16  -3   12.11    1.07
   4  16   4   38.67    2.05
   4 -16   4   45.10    2.24
  -4  16  -4   44.26    2.15
   4  16   4   43.29    2.16
   4  16   4   46.41    2.14
   4 -16   5    0.62    0.32
   4 -16   5    0.56    0.34
   4  16   5    1.05    0.43
  -4  16  -5    0.70    0.37
   4 -16   5    1.74    0.40
   4 -16   6    4.58    0.31
   4 -16   6    5.66    0.36
   4  16   6    4.93    0.38
  -4 -17   7    0.62    0.19
   4  17  -7    0.97    0.22
  -4 -17   7    1.02    0.22
  -4 -17   7    1.08    0.26
  -4 -17   6    0.50    0.38
  -4 -17   6    0.54    0.38
  -4 -17   6    0.61    0.39
  -4  17   6    1.12    0.50
   4  17  -6    1.19    0.32
  -4 -17   6    1.21    0.34
  -4 -17   5    5.37    0.73
   4  17  -5    7.73    0.74
   4  17  -5    6.26    0.69
  -4  17   5    7.15    0.89
  -4 -17   4    8.34    0.92
  -4  17   4   11.35    1.11
   4  17  -4   10.46    0.95
   4  17  -4   10.74    0.99
  -4 -17   4   10.41    0.94
  -4 -17   3    9.39    1.03
  -4 -17   3    9.39    0.90
  -4 -17   3    9.49    0.90
   4  17  -3    8.98    0.97
   4  17  -3    8.66    0.90
  -4  17   3    8.71    1.02
  -4 -17   3    7.89    0.91
   4  17  -3    9.32    0.91
  -4 -17   2    4.73    0.76
  -4 -17   2    3.28    0.67
   4  17  -2    4.81    0.78
  -4  17   2    4.79    0.74
  -4  17   2    3.36    0.80
  -4 -17   2    4.98    0.70
   4  17  -2    4.51    0.75
   4  17  -2    3.39    0.66
   4  17  -2    4.07    0.73
  -4 -17   1    7.78    0.96
  -4 -17   1    6.75    0.88
   4  17  -1    7.76    0.96
   4  17  -1    6.42    0.83
   4  17  -1    6.48    0.90
  -4  17   1    8.22    0.93
  -4 -17   0   14.10    1.22
  -4  17   0   13.77    1.18
  -4  17   0   14.74    1.23
   4  17   0   11.37    1.14
   4  17   0   16.44    1.20
   4  17   0   13.97    1.17
  -4 -17  -1   24.68    1.70
   4 -17   1   28.92    1.68
   4  17   1   26.57    1.72
   4  17   1   28.39    1.72
  -4  17  -1   27.42    1.84
  -4  17  -1   26.66    1.67
   4  17   1   29.78    1.80
   4 -17   2   61.14    2.93
  -4  17  -2   64.36    2.99
   4  17   2   57.75    2.87
  -4  17  -2   65.17    2.90
   4  17   2   61.57    2.88
   4  17   2   65.77    2.96
   4 -17   3    3.77    0.66
   4  17   3    5.28    0.66
   4  17   3    5.49    0.74
   4  17   3    5.14    0.65
   4  17   3    6.14    0.77
   4 -17   3    5.10    0.75
  -4  17  -3    5.74    0.77
   4 -17   4   13.27    1.04
  -4  17  -4   13.12    1.01
   4  17   4   12.70    0.99
   4  17   4   15.32    1.03
  -4  17  -5    6.56    0.57
   4 -17   5    7.29    0.52
   4  18  -6    3.88    0.45
  -4 -18   6    2.66    0.37
  -4 -18   6    3.23    0.44
  -4 -18   6    3.44    0.43
  -4 -18   5    0.72    0.43
  -4 -18   5    1.55    0.44
   4  18  -5    1.73    0.41
   4  18  -5    1.49    0.38
  -4  18   5    1.30    0.56
  -4  18   4    0.07    0.52
   4  18  -4    0.42    0.43
   4  18  -4    0.07    0.32
  -4 -18   4    0.56    0.40
  -4 -18   4    0.37    0.44
   4  18  -3   -0.24    0.45
   4  18  -3   -0.08    0.34
  -4  18   3   -0.31    0.51
  -4 -18   3    0.13    0.42
   4  18  -2    7.06    0.89
   4  18  -2    5.30    0.72
   4  18  -2    5.61    0.79
   4  18  -2    5.28    0.71
  -4 -18   2    7.21    0.75
   4  18  -2    5.80    0.83
  -4  18   1    3.02    0.66
  -4  18   1    3.41    0.77
  -4 -18   1    2.75    0.62
  -4 -18   1    0.99    0.48
   4  18  -1    3.20    0.70
   4  18  -1    2.19    0.62
   4  18  -1    2.47    0.52
   4  18  -1    2.23    0.65
   4  18   0   -0.30    0.48
   4  18   0    0.66    0.56
  -4  18   0    0.69    0.57
  -4  18   0    0.22    0.49
  -4 -18   0    0.36    0.45
  -4 -18   0   -0.17    0.42
  -4  18  -1    1.20    0.62
   4  18   1    2.40    0.64
   4  18   1    0.98    0.49
   4  18   1    0.96    0.60
  -4  18  -2   74.77    3.24
   4  18   2   76.49    3.32
   4  18   2   79.46    3.30
   4 -18   2   69.84    3.23
   4  18   2   76.16    3.29
   4  18   3    2.96    0.51
  -4  18  -3    2.52    0.57
   4 -18   3    1.94    0.46
   4 -18   3    1.81    0.52
   4  18   3    2.12    0.49
   4  18   3    2.11    0.53
  -4  18  -4   17.80    1.07
   4 -18   4   18.32    1.12
   4 -18   4   17.16    1.12
   4  18   4   20.92    1.16
   4 -18   5    1.22    0.25
  -4  18  -5    0.83    0.26
  -4 -19   6   11.47    0.64
   4  19  -6   11.28    0.63
  -4 -19   5    3.20    0.43
   4  19  -5    3.54    0.47
  -4 -19   5    3.06    0.44
  -4 -19   5    2.81    0.43
   4  19  -4    0.34    0.44
   4  19  -4    0.05    0.40
  -4 -19   4   -0.05    0.34
   4  19  -4   -0.24    0.37
   4  19  -4   -0.05    0.25
  -4  19   4   -0.25    0.49
   4  19  -3    0.68    0.45
  -4 -19   3    0.29    0.37
  -4  19   3    1.46    0.56
   4  19  -3    0.89    0.38
   4  19  -3    0.87    0.46
   4  19  -2    6.93    0.72
   4  19  -2    8.34    0.90
   4  19  -2    7.69    0.78
   4  19  -2    7.10    0.83
  -4  19   1    1.02    0.57
  -4  19   1    2.32    0.68
   4  19  -1    2.33    0.70
   4  19  -1    1.30    0.52
   4  19  -1    1.47    0.43
   4  19  -1    1.73    0.58
   4  19  -1    2.10    0.62
  -4  19   0    8.23    0.88
  -4  19   0   11.16    1.01
   4  19   0    9.25    0.96
   4  19   0    8.78    0.86
  -4  19  -1   13.39    1.06
  -4  19  -1   15.08    1.11
   4  19   1   14.44    1.16
   4  19   1   12.90    1.09
  -4  19  -2   11.11    0.93
   4 -19   2    9.69    0.90
   4  19   2   10.69    0.93
   4  19   2   11.41    0.95
   4  19   2   11.36    0.95
   4  19   3    9.32    0.79
   4  19   3    7.81    0.67
   4 -19   3    8.96    0.72
   4  19   3    7.67    0.66
  -4  19  -3    9.32    0.78
   4 -19   3    7.71    0.75
  -4  19  -4    0.03    0.31
   4 -19   4   -0.13    0.24
   4  20  -5    2.97    0.33
  -4 -20   5    2.39    0.35
   4  20  -4   11.95    0.86
  -4 -20   4    9.69    0.74
   4  20  -4   11.04    0.79
   4  20  -4   10.80    0.79
   4  20  -4   10.74    0.81
   4  20  -3    1.73    0.46
   4  20  -3    2.40    0.55
   4  20  -3    2.89    0.57
  -4  20   3    3.21    0.57
   4  20  -3    1.85    0.36
   4  20  -3    2.90    0.52
  -4 -20   3    2.22    0.41
   4  20  -2    1.76    0.45
   4  20  -2    1.37    0.48
   4  20  -2    1.23    0.34
   4  20  -2    1.11    0.49
   4  20  -1    9.07    0.91
   4  20  -1    7.89    0.86
   4  20  -1    5.82    0.78
   4  20  -1    8.35    0.83
  -4  20   0    0.81    0.54
  -4  20   0    0.06    0.47
   4  20   0    0.33    0.48
   4  20   0    0.18    0.43
   4  20   0   -0.29    0.41
  -4  20  -1    3.65    0.60
  -4  20  -1    2.82    0.54
   4  20   1    2.48    0.57
   4  20   1    1.89    0.42
   4  20   1    2.01    0.55
   4 -20   1    1.96    0.44
  -4  20  -2    0.43    0.40
   4 -20   2   -0.21    0.32
   4  20   2    0.20    0.38
   4  20   2    0.10    0.38
  -4  20  -3    8.32    0.65
   4 -20   3    6.55    0.49
  -4  20  -4    0.14    0.21
   4 -20   4   -0.08    0.16
   4  21  -5    0.89    0.20
   4  21  -4    2.52    0.40
   4  21  -4    2.86    0.37
   4  21  -4    2.68    0.40
  -4 -21   4    1.81    0.31
   4  21  -3    0.45    0.31
   4  21  -3    0.37    0.39
   4  21  -3    0.16    0.34
   4  21  -3    0.27    0.38
   4  21  -2   10.23    0.73
   4  21  -2   10.61    0.88
   4  21  -2   10.98    0.81
   4  21  -1    0.58    0.40
   4  21  -1    1.31    0.49
   4  21  -1    0.59    0.44
   4  21   0    5.33    0.68
   4  21   0    5.41    0.62
   4  21   0    5.06    0.61
  -4  21   0    5.27    0.66
   4  21   1    0.80    0.44
  -4  21  -1    0.76    0.43
  -4  21  -2    0.71    0.37
   4 -21   3    1.39    0.19
  -4  21  -3    2.08    0.34
   4  22  -4    1.06    0.21
   4  22  -4    1.17    0.20
   4  22  -3    0.50    0.24
   4  22  -3    0.35    0.30
   4  22  -3    0.57    0.32
   4  22  -2   10.16    0.76
   4  22  -1    2.04    0.45
   4  22  -1    2.53    0.45
   4  22  -1    2.34    0.44
   4  22   0    1.43    0.46
   4  22   0    1.68    0.37
   4  22   0    2.16    0.39
  -4  22  -1   10.71    0.73
  -4  22  -2    0.98    0.31
   4  23  -3    8.31    0.48
   4  23  -1    0.20    0.27
   4  23  -1   -0.06    0.25
   4  23   0    1.89    0.28
   5   0  -9   -0.06    0.29
   5   0  -9   -0.14    0.38
   5   0  -8   27.80    1.80
  -5   0   7    0.28    0.60
   5   0  -7    0.12    0.48
  -5   0   7    0.10    0.61
   5   0  -7   -0.12    0.53
  -5   0   7   -0.12    0.53
   5   0  -6  275.43   10.41
   5   0  -6  272.76   10.40
  -5   0   6  260.70    9.85
   5   0  -5   -0.11    0.47
   5   0  -5   -0.23    0.54
  -5   0   5    0.31    0.46
   5   0  -4  358.46   13.10
   5   0  -3    0.23    0.31
   5   0  -3   -0.41    0.41
  -5   0   3   -0.25    0.44
  -5   0   2   12.42    1.03
   5   0  -2   10.80    0.95
   5   0  -2   11.09    0.85
  -5   0   1    0.07    0.39
   5   0  -1    0.58    0.39
   5   0  -1    0.45    0.33
   5   0   0   10.59    0.88
  -5   0   0    9.34    0.88
   5   0   0   10.17    0.79
   5   0   1    0.30    0.35
  -5   0  -1    0.31    0.42
   5   0   2  113.98    4.90
   5   0   2  118.31    4.84
  -5   0  -2  127.22    4.98
   5   0   3    0.27    0.37
  -5   0  -3    0.40    0.54
   5   0   4   27.66    1.86
  -5   0  -4   28.44    1.93
   5   0   5   -0.11    0.42
  -5   0  -5   -0.23    0.55
   5   0   6   29.36    1.69
   5   0   6   27.26    1.61
   5   0   6   28.92    1.64
   5   0   7   -0.05    0.40
   5  -1  -9    0.06    0.30
  -5   1   9   -0.08    0.33
   5   1  -9    0.18    0.38
   5  -1  -9   -0.09    0.35
   5  -1  -8    2.19    0.60
   5   1  -8    2.11    0.65
  -5   1   7   21.62    1.64
  -5  -1   7   25.26    1.75
   5  -1  -7   24.39    1.85
  -5   1   7   29.19    1.84
   5  -1  -7   28.74    1.95
  -5   1   7   22.31    1.77
  -5  -1   7   25.69    1.89
  -5  -1   6   81.60    3.69
   5  -1  -6   84.04    4.10
   5  -1  -6   89.06    4.15
  -5   1   6   86.33    4.21
  -5  -1   6   85.63    4.21
  -5   1   5  104.72    4.65
   5  -1  -5  117.58    5.08
   5  -1  -5  124.32    5.13
  -5  -1   5  119.22    5.21
  -5   1   5  123.26    5.24
   5   1  -4    5.27    0.61
   5  -1  -4    3.57    0.69
  -5  -1   3   25.09    1.63
   5   1  -3   25.10    1.42
   5  -1  -3   27.20    1.43
   5  -1  -3   25.77    1.60
  -5  -1   2    0.08    0.40
   5   1  -2   -0.16    0.28
   5  -1  -2   -0.05    0.25
   5  -1  -2   -0.23    0.33
  -5  -1   1  295.17   10.68
   5   1  -1  294.28   10.46
   5  -1  -1  295.19   10.43
   5  -1  -1  293.17   10.69
   5  -1   0   57.82    2.59
   5   1   0   57.35    2.52
  -5  -1   0   53.35    2.58
   5   1   0   53.70    2.40
   5  -1   1  494.15   17.25
   5   1   1  501.62   17.17
  -5  -1  -1  498.27   17.24
   5   1   1  466.60   16.94
   5   1   2   31.01    1.81
   5   1   2   30.93    1.74
   5  -1   2   32.30    1.89
  -5  -1  -2   29.62    1.85
   5   1   2   32.52    1.62
  -5  -1  -3   22.05    1.58
  -5   1  -3   17.54    1.46
   5  -1   3   21.99    1.52
   5   1   3   20.71    1.44
  -5  -1  -4   56.42    2.91
  -5   1  -4   50.15    2.78
   5   1   4   51.18    2.75
   5  -1   4   57.74    2.90
   5  -1   5   11.91    1.19
   5   1   5    9.67    1.06
  -5  -1  -5    8.88    1.13
   5   1   6   12.89    1.07
   5  -1   6   10.54    0.97
   5   1   6   10.36    0.91
   5  -1   6   10.19    0.94
   5  -1   6   10.07    0.93
   5   1   7    0.59    0.44
   5  -1   7   -0.10    0.41
   5   2  -9    0.61    0.31
   5  -2  -9    0.54    0.30
  -5   2   9    0.72    0.37
  -5  -2   9    0.14    0.30
   5   2  -9    0.91    0.43
   5  -2  -9    0.59    0.37
   5   2  -8    0.95    0.51
   5  -2  -8    1.21    0.55
   5   2  -8    0.87    0.56
  -5  -2   8    1.47    0.65
  -5   2   8    2.09    0.63
  -5  -2   8    1.72    0.64
  -5   2   7   26.85    1.75
  -5   2   7   23.36    1.71
   5  -2  -7   24.73    1.81
   5   2  -7   25.66    1.86
   5  -2  -7   21.73    1.75
   5   2  -7   24.83    1.85
  -5   2   7   23.69    1.75
  -5  -2   7   24.50    1.87
   5   2  -6   28.65    2.05
   5  -2  -6   28.42    2.04
   5   2  -6   27.97    2.03
   5  -2  -6   32.78    2.14
  -5  -2   6   32.22    2.23
  -5   2   6   29.06    2.09
   5  -2  -5  152.01    6.10
   5   2  -5  147.53    6.06
  -5   2   5  148.62    6.14
  -5  -2   5  150.46    6.19
   5   2  -5  139.74    6.00
   5  -2  -5  148.82    6.07
  -5   2   5  132.87    5.63
   5   2  -4   17.86    1.35
   5  -2  -4   18.47    1.39
   5   2  -4   14.77    1.10
   5  -2  -3   33.71    1.88
   5   2  -3   32.06    1.84
  -5  -2   3   30.23    1.82
  -5   2   3   33.31    1.88
   5  -2  -3   31.32    1.61
   5   2  -3   31.54    1.66
   5   2  -2   11.26    0.97
   5  -2  -2    9.96    0.91
  -5  -2   2    8.68    0.90
  -5   2   2    9.66    0.95
   5   2  -2   12.61    0.88
   5  -2  -2   10.83    0.81
  -5  -2   1   25.24    1.50
  -5   2   1   22.98    1.45
   5   2  -1   23.51    1.47
   5  -2  -1   24.97    1.47
   5  -2   0   52.98    2.48
   5   2   0   50.86    2.33
  -5  -2   0   51.48    2.47
  -5   2   0   53.45    2.49
   5   2   0   49.60    2.28
   5  -2   1   63.09    3.01
   5   2   1   65.77    2.92
  -5   2  -1   66.60    3.03
  -5  -2  -1   69.50    3.07
   5   2   1   66.88    2.81
  -5   2  -2   77.06    3.46
  -5  -2  -2   76.77    3.44
   5  -2   2   72.70    3.45
  -5  -2  -3   13.59    1.23
  -5   2  -3   14.27    1.29
   5  -2   3   10.75    1.11
  -5   2  -3   12.39    1.20
  -5  -2  -3   13.78    1.21
  -5   2  -4    8.32    1.06
  -5  -2  -4   10.12    1.13
  -5   2  -4    7.19    1.02
   5  -2   4   10.05    1.09
  -5  -2  -5   -0.67    0.72
  -5   2  -5   -0.45    0.67
   5  -2   5    0.34    0.51
   5  -2   6    0.07    0.42
   5  -2   6    0.20    0.41
   5   2   6    0.07    0.53
   5  -2   6   -0.07    0.44
   5   2   7   15.30    1.05
   5  -2   7   18.37    1.07
   5   3  -9   10.74    0.82
   5  -3  -9   10.72    0.77
  -5   3   9   11.65    0.82
  -5  -3   9   11.76    0.77
  -5  -3   8   65.98    2.82
  -5  -3   8   61.73    2.92
  -5  -3   8   68.55    3.04
  -5   3   8   63.90    2.98
   5   3  -8   61.92    3.05
   5  -3  -8   62.02    3.04
   5  -3  -7   21.13    1.65
   5   3  -7   22.19    1.69
  -5  -3   7   21.49    1.42
  -5  -3   7   20.52    1.71
   5  -3  -7   22.13    1.67
   5   3  -7   20.61    1.65
  -5  -3   7   21.21    1.43
  -5   3   7   22.00    1.55
  -5  -3   7   18.59    1.53
  -5  -3   7   20.72    1.60
  -5   3   7   20.00    1.55
  -5   3   6   34.64    2.27
  -5  -3   6   34.25    2.27
   5   3  -6   29.59    2.10
   5  -3  -6   30.68    2.11
   5   3  -6   28.57    2.07
   5  -3  -6   30.58    2.09
   5  -3  -5   20.05    1.60
   5   3  -5   22.78    1.66
  -5   3   5   18.96    1.36
   5   3  -5   19.61    1.56
   5  -3  -5   21.64    1.64
  -5   3   5   19.97    1.65
  -5  -3   5   21.43    1.72
   5   3  -4   20.67    1.31
   5   3  -4   20.18    1.48
   5  -3  -4   18.58    1.44
  -5  -3   3   77.27    3.47
  -5   3   3   76.53    3.49
   5   3  -3   78.83    3.30
   5  -3  -3   79.80    3.22
   5   3  -3   77.08    3.48
   5  -3  -3   77.78    3.48
   5   3  -2    0.08    0.33
   5  -3  -2   -0.08    0.32
   5   3  -2    0.12    0.34
   5  -3  -2    0.25    0.25
  -5  -3   2    0.30    0.39
  -5   3   2    0.45    0.40
   5   3  -1  276.51   10.12
   5  -3  -1  276.75   10.08
   5   3  -1  277.94    9.93
  -5  -3   1  279.61   10.10
  -5   3   1  273.59   10.08
  -5  -3   0    7.76    0.82
  -5   3   0    6.77    0.79
   5   3   0    6.82    0.67
   5  -3   0    6.56    0.76
  -5  -3  -1   52.16    2.51
  -5   3  -1   55.91    2.56
   5  -3   1   54.08    2.56
   5  -3   2   65.60    3.13
  -5   3  -2   66.90    3.10
  -5  -3  -2   60.66    3.00
   5  -3   3   33.19    2.01
  -5  -3  -3   29.32    1.89
  -5   3  -3   32.30    1.96
  -5   3  -3   26.46    1.82
  -5  -3  -3   30.41    1.90
   5  -3   4   64.03    3.08
  -5  -3  -4   51.72    2.88
  -5   3  -4   61.75    3.03
  -5   3  -4   49.49    2.85
   5  -3   5    4.64    0.71
   5  -3   5    4.31    0.79
  -5  -3  -5    3.93    0.83
  -5   3  -5    3.78    0.83
   5  -3   6    1.05    0.45
   5  -3   6    1.22    0.49
   5   3   6    0.87    0.55
   5  -3   6    1.68    0.53
   5  -3   7    8.04    0.69
  -5   3  -7    6.94    0.77
   5  -3   7    6.84    0.63
   5   3   7    7.82    0.71
  -5  -4   9    0.53    0.35
   5  -4  -9    0.38    0.30
   5   4  -9    0.87    0.38
  -5   4   9    0.32    0.36
   5   4  -8   12.09    1.09
   5  -4  -8   10.98    1.03
  -5  -4   8   14.73    1.17
  -5  -4   8   11.10    0.95
  -5  -4   8   12.35    1.10
   5   4  -7   29.84    2.02
   5  -4  -7   29.74    2.00
  -5  -4   7   31.71    1.84
  -5  -4   7   31.96    1.95
   5   4  -7   30.48    2.04
   5  -4  -7   29.42    2.01
   5   4  -7   32.21    1.94
  -5  -4   7   31.81    2.00
  -5   4   7   28.16    1.88
   5   4  -7   32.11    1.92
   5   4  -6   68.57    3.48
   5  -4  -6   69.84    3.48
  -5   4   6   65.37    3.47
  -5  -4   6   68.02    3.56
   5   4  -6   70.41    3.50
   5  -4  -6   68.60    3.49
   5   4  -5  116.86    4.89
   5  -4  -5  112.71    4.88
  -5   4   5  104.89    4.87
  -5  -4   5  105.44    4.91
   5   4  -5  108.27    4.83
   5  -4  -5  111.04    4.87
   5   4  -4   41.43    2.27
   5  -4  -4   42.04    2.29
   5   4  -4   37.54    2.03
  -5   4   4   39.05    2.30
   5   4  -3   30.61    1.67
   5  -4  -3   30.90    1.80
   5   4  -3   29.36    1.76
  -5  -4   3   29.65    1.77
  -5   4   3   30.28    1.79
   5   4  -2  108.51    4.29
   5  -4  -2  104.31    4.15
  -5  -4   2  105.60    4.40
  -5   4   2  106.34    4.42
   5   4  -2  109.61    4.45
   5  -4  -2  111.45    4.43
   5   4  -1   24.41    1.36
   5   4  -1   21.77    1.41
   5  -4  -1   24.25    1.42
  -5   4   1   23.05    1.44
  -5  -4   1   19.88    1.39
   5   4   0  160.88    6.13
   5  -4   0  165.13    6.35
  -5   4   0  165.46    6.30
  -5  -4   0  163.74    6.30
   5  -4   1  103.32    4.06
   5   4   1   96.99    4.01
   5  -4   1  103.23    4.34
  -5  -4  -1  101.97    4.24
  -5   4  -1  103.13    4.26
   5  -4   2   64.47    2.84
   5  -4   2   66.31    3.17
  -5  -4  -2   60.55    3.00
  -5   4  -2   65.38    3.06
  -5   4  -3   42.23    2.39
  -5  -4  -3   40.08    2.33
   5  -4   3   46.07    2.47
  -5   4  -3   35.56    2.27
   5  -4   3   42.55    2.10
   5  -4   3   43.97    2.30
   5  -4   4    1.28    0.62
  -5  -4  -4    1.81    0.65
  -5   4  -4    0.66    0.58
  -5   4  -4    0.64    0.63
  -5   4  -5    6.23    0.93
   5  -4   5    5.87    0.91
   5   4   5    5.96    0.83
   5  -4   5    5.80    0.76
  -5  -4  -5    5.11    0.83
  -5   4  -5    5.15    0.84
   5   4   6    3.38    0.69
   5  -4   6    4.00    0.63
   5  -4   6    2.83    0.59
   5  -4   6    3.74    0.61
   5  -4   7    1.22    0.40
   5  -4   7    0.99    0.36
   5  -4   7    1.26    0.39
  -5   4  -7    0.87    0.53
  -5  -5   9    4.44    0.41
  -5   5   9    5.20    0.55
   5  -5  -9    3.66    0.42
  -5  -5   9    4.01    0.49
   5   5  -8    3.78    0.64
   5  -5  -8    3.50    0.62
  -5  -5   8    4.47    0.66
  -5  -5   8    3.57    0.71
   5   5  -8    5.64    0.73
  -5  -5   8    4.03    0.73
   5   5  -7   72.16    3.52
   5  -5  -7   72.67    3.51
  -5  -5   7   67.09    3.20
  -5  -5   7   72.19    3.36
   5   5  -7   69.14    3.33
  -5   5   7   72.08    3.37
  -5  -5   7   72.47    3.43
   5   5  -7   72.76    3.34
  -5   5   7   71.94    3.38
  -5  -5   7   74.31    3.70
   5  -5  -7   77.81    3.55
   5   5  -7   70.07    3.47
   5   5  -6    0.35    0.51
   5  -5  -6   -0.12    0.59
   5   5  -6   -0.12    0.43
   5  -5  -6    0.36    0.51
  -5  -5   6    0.38    0.69
  -5  -5   5  121.24    5.01
   5   5  -5  134.80    5.51
   5  -5  -5  143.00    5.59
   5   5  -5  134.30    5.52
   5  -5  -5  130.91    5.51
  -5   5   5  123.33    5.45
  -5  -5   5  125.12    5.54
  -5  -5   5  121.32    5.17
   5   5  -4    4.86    0.75
   5  -5  -4    3.98    0.70
  -5   5   4    4.56    0.78
   5   5  -4    4.43    0.62
  -5  -5   3   88.42    3.62
  -5  -5   3   83.46    3.74
  -5   5   3   87.46    3.82
   5   5  -3   83.54    3.64
   5   5  -3   87.26    3.80
   5  -5  -3   94.04    3.88
  -5  -5   2   46.75    2.38
  -5   5   2   48.10    2.42
   5   5  -2   53.17    2.38
   5   5  -2   48.55    2.42
   5  -5  -2   51.95    2.45
  -5   5   1   68.19    2.98
   5   5  -1   69.51    2.89
  -5  -5   0   76.74    3.38
  -5   5   0   82.71    3.41
   5  -5   0   76.93    3.21
   5   5   0   74.43    3.22
   5  -5   0   76.00    3.41
  -5   5  -1  251.58    9.28
  -5  -5  -1  241.77    9.23
   5  -5   1  256.30    9.09
   5   5   1  248.39    9.04
  -5  -5  -2   73.76    3.39
  -5   5  -2   73.65    3.42
   5  -5   2   74.51    3.20
   5  -5   3    2.06    0.59
  -5  -5  -3    4.47    0.76
  -5   5  -3    4.14    0.74
   5  -5   3    3.63    0.76
  -5   5  -3    2.97    0.72
   5  -5   3    3.15    0.51
  -5   5  -4   47.94    2.64
   5  -5   4   51.31    2.77
  -5  -5  -4   41.58    2.50
  -5   5  -4   48.84    2.67
   5   5   5    2.16    0.65
  -5  -5  -5    0.31    0.69
  -5   5  -5    0.53    0.70
  -5   5  -5    0.71    0.61
   5  -5   5    0.92    0.37
   5  -5   5    1.68    0.58
   5  -5   5    1.06    0.56
   5  -5   6   12.72    0.98
  -5   5  -6   14.67    1.20
   5  -5   7    0.33    0.33
  -5   5  -7    0.32    0.46
   5  -5   7    0.38    0.33
   5  -5   7    0.31    0.32
  -5  -6   9    3.19    0.43
   5  -6  -9    2.34    0.31
  -5  -6   9    2.92    0.34
  -5   6   9    1.99    0.41
  -5  -6   8   26.05    1.54
  -5  -6   8   27.06    1.50
   5   6  -8   26.93    1.58
   5  -6  -8   25.06    1.54
  -5  -6   8   28.07    1.60
   5   6  -8   25.13    1.51
  -5  -6   7    7.52    0.87
   5   6  -7    5.78    0.82
   5  -6  -7    6.57    0.87
  -5  -6   7    6.66    0.96
  -5   6   7    7.24    1.08
   5   6  -7    5.34    0.80
  -5   6   7    5.88    0.87
  -5  -6   7    5.51    0.90
   5   6  -7    7.78    0.88
  -5  -6   7    5.86    0.83
  -5  -6   7    6.56    0.89
   5   6  -6   25.27    1.70
   5   6  -6   22.43    1.73
   5  -6  -6   25.20    1.81
  -5  -6   6   24.87    1.60
   5   6  -6   24.36    1.80
   5  -6  -6   24.12    1.79
  -5  -6   6   23.99    1.85
  -5  -6   5   42.98    2.22
  -5   6   5   47.47    2.57
  -5  -6   5   44.40    2.61
   5  -6  -5   48.05    2.59
   5   6  -5   50.80    2.63
  -5  -6   5   40.59    2.31
   5  -6  -5   44.29    2.52
   5   6  -5   44.43    2.52
   5   6  -4   27.97    1.79
   5  -6  -4   27.73    1.82
  -5   6   4   28.33    1.82
  -5  -6   3   10.54    0.90
  -5  -6   3    7.95    0.89
  -5   6   3    9.66    0.96
   5   6  -3    9.74    0.96
   5  -6  -3   10.69    0.97
   5   6  -3    8.56    0.87
  -5  -6   2   22.68    1.47
  -5   6   2   23.77    1.52
   5   6  -2   25.40    1.54
   5  -6  -2   27.08    1.55
  -5  -6   1   34.52    1.93
  -5   6   1   40.12    2.03
   5   6  -1   39.46    1.95
  -5  -6   0   19.40    1.34
  -5   6   0   21.88    1.40
   5  -6   0   19.75    1.40
   5   6   0   20.54    1.28
   5  -6   0   21.62    1.26
  -5   6  -1   82.23    3.49
  -5  -6  -1   76.14    3.43
  -5   6  -1   74.10    3.28
   5  -6   1   85.30    3.62
   5  -6   1   75.78    3.30
   5   6   1   76.24    3.25
  -5  -6  -2   44.74    2.42
  -5   6  -2   47.35    2.48
   5  -6   2   50.04    2.61
   5  -6   2   48.64    2.31
   5  -6   3    5.88    0.82
  -5   6  -3    5.47    0.91
  -5  -6  -3    6.06    0.87
   5  -6   3    6.13    0.93
   5  -6   3    5.14    0.67
   5  -6   4    6.56    0.90
  -5  -6  -4    5.09    0.80
  -5   6  -4    5.24    0.85
  -5   6  -4    5.13    0.94
   5  -6   4    3.84    0.78
   5   6   5   12.98    1.16
  -5   6  -5   12.63    1.29
  -5   6  -5   13.01    1.26
   5  -6   5   10.38    0.89
   5  -6   5   12.80    1.07
   5  -6   5   11.92    1.05
   5  -6   5   13.71    1.30
  -5   6  -5   12.47    1.21
   5  -6   6    0.12    0.40
   5  -6   6    0.05    0.40
  -5   6  -6    0.57    0.62
   5  -6   7    4.67    0.48
   5  -6   7    4.38    0.48
  -5   6  -7    3.53    0.54
   5  -6   7    3.99    0.45
  -5  -7   9    5.97    0.45
   5   7  -9    5.84    0.51
  -5   7   9    5.84    0.52
  -5  -7   9    6.29    0.54
  -5  -7   8   35.72    1.70
  -5   7   8   32.35    1.81
  -5  -7   8   32.96    1.77
   5   7  -8   31.96    1.71
  -5  -7   8   34.42    1.76
  -5  -7   8   36.90    1.75
   5   7  -8   29.48    1.68
  -5  -7   7   13.68    1.19
  -5   7   7   14.72    1.33
   5   7  -7   15.96    1.26
  -5  -7   7   13.38    1.24
   5   7  -7   12.60    1.14
  -5  -7   7   15.01    1.21
  -5  -7   7   16.16    1.27
   5   7  -6  304.42   11.74
   5   7  -6  344.74   11.77
   5   7  -6  314.81   11.75
  -5  -7   6  299.30   11.55
  -5  -7   6  318.37   11.86
  -5  -7   5    0.80    0.56
   5   7  -5    1.47    0.58
  -5  -7   5    1.04    0.45
   5   7  -5    0.96    0.46
  -5  -7   5    0.76    0.42
  -5  -7   4    8.94    0.88
  -5  -7   4    8.17    1.01
   5   7  -4    6.46    0.85
  -5  -7   3  166.04    6.33
   5   7  -3  161.51    6.31
   5   7  -3  161.24    6.36
  -5  -7   2   11.67    0.99
  -5   7   2   10.61    0.97
   5   7  -2   10.98    0.96
   5   7  -1    7.45    0.76
   5  -7  -1    5.51    0.62
  -5   7   1    5.50    0.70
  -5   7   0   40.91    2.20
   5   7   0   42.35    2.12
   5  -7   0   45.10    2.11
   5  -7   0   45.99    2.33
  -5   7  -1   14.69    1.18
  -5   7  -1   13.91    1.07
   5  -7   1   15.02    1.24
  -5   7  -2    8.15    1.02
   5  -7   2    7.91    0.98
  -5   7  -2    8.04    0.87
  -5   7  -2    6.89    0.95
  -5   7  -2    7.71    0.88
   5  -7   2    7.96    0.91
   5  -7   2    8.76    0.85
  -5   7  -3    2.57    0.66
  -5   7  -3    3.36    0.77
   5  -7   3    2.74    0.66
   5  -7   3    3.59    0.59
   5  -7   4    4.09    0.77
  -5   7  -4    3.08    0.84
  -5   7  -4    2.07    0.64
  -5   7  -5    2.67    0.63
   5  -7   5    3.75    0.68
   5  -7   5    2.30    0.57
   5  -7   5    1.55    0.50
   5  -7   5    1.89    0.46
  -5   7  -5    1.97    0.76
  -5   7  -5    1.70    0.68
   5  -7   6    2.49    0.52
   5  -7   6    1.40    0.35
   5  -7   6    1.73    0.45
  -5   7  -6    1.78    0.64
   5   7   7    6.00    0.53
   5  -7   7    6.03    0.48
   5  -7   7    5.94    0.51
  -5   8   9    0.60    0.26
  -5  -8   9    0.38    0.20
   5   8  -9    0.59    0.24
  -5  -8   8   -0.05    0.32
  -5  -8   8    0.25    0.39
  -5  -8   8   -0.16    0.41
  -5  -8   8    0.37    0.44
  -5  -8   8   -0.27    0.41
   5   8  -8    0.26    0.42
  -5  -8   7   36.66    1.99
   5   8  -7   35.86    1.93
  -5  -8   7   36.82    2.02
  -5  -8   7   32.37    1.88
  -5  -8   7   32.19    1.93
  -5   8   7   34.80    2.09
  -5  -8   6   10.40    1.02
   5   8  -6   10.48    1.07
  -5  -8   5   16.36    1.22
  -5  -8   5   17.40    1.36
   5   8  -5   16.35    1.39
   5   8  -4   26.48    1.72
  -5  -8   4   24.56    1.53
   5   8  -3  137.05    5.41
  -5  -8   3  130.91    5.37
   5   8  -2    0.08    0.37
   5   8  -2    0.07    0.34
  -5  -8   2    0.42    0.43
   5   8  -1  110.39    4.49
   5  -8  -1  108.94    4.33
   5  -8   0  102.36    4.12
   5   8   0   95.87    4.10
   5  -8   0  106.92    4.39
   5  -8   1   33.50    1.77
  -5   8  -1   30.25    1.79
   5  -8   1   31.21    1.93
   5  -8   2    9.45    1.06
  -5   8  -2    8.50    0.92
   5  -8   2    9.64    1.02
  -5   8  -2    9.61    1.10
  -5   8  -2    9.31    1.08
   5  -8   2   10.57    0.95
   5  -8   3   12.65    1.23
   5  -8   3   15.20    1.12
  -5   8  -3   14.87    1.39
  -5   8  -3   14.20    1.25
   5  -8   3   13.79    1.37
  -5   8  -4    9.39    1.16
   5  -8   4    9.84    0.91
   5  -8   4   13.55    1.26
  -5   8  -4   10.98    1.17
   5  -8   4   13.14    1.29
   5  -8   5   35.87    1.86
   5  -8   5   41.39    2.06
   5  -8   5   39.10    2.02
  -5   8  -5   42.25    2.32
   5  -8   5   44.43    2.24
  -5   8  -5   38.70    2.18
  -5   8  -6   -0.05    0.55
   5  -8   6   -0.04    0.28
   5  -8   6    0.05    0.40
   5  -8   6   -0.16    0.38
   5  -8   7    1.15    0.26
   5  -8   7    0.88    0.29
   5   8   7    1.27    0.31
  -5  -9   9    1.08    0.23
  -5  -9   8   11.40    0.85
  -5  -9   8   13.52    0.91
  -5  -9   8   11.62    0.85
  -5  -9   8   10.76    0.77
  -5   9   8   11.50    0.94
  -5  -9   8   11.81    0.84
   5   9  -8   10.47    0.83
  -5  -9   7    2.38    0.62
  -5  -9   7    2.37    0.60
  -5  -9   7    2.63    0.63
   5   9  -7    1.16    0.57
  -5   9   7    1.07    0.74
  -5  -9   7    1.72    0.48
  -5  -9   7    1.76    0.59
  -5  -9   6   20.64    1.32
  -5  -9   6   19.52    1.51
   5   9  -6   20.97    1.52
  -5   9   6   19.83    1.67
   5   9  -6   16.72    1.36
  -5  -9   6   21.08    1.53
  -5   9   6   23.76    1.61
  -5  -9   6   22.01    1.66
  -5  -9   6   19.91    1.46
  -5  -9   5    0.23    0.43
   5   9  -5    0.10    0.53
  -5  -9   5   -0.20    0.44
  -5  -9   4   18.80    1.40
   5   9  -4   21.99    1.54
  -5  -9   4   18.83    1.34
   5   9  -3   21.11    1.46
  -5  -9   3   22.14    1.52
  -5   9   3   22.01    1.50
   5   9  -2   84.12    3.60
  -5  -9   2   88.74    3.84
   5   9  -1   14.73    1.15
   5  -9  -1   15.46    1.05
   5  -9   0   23.02    1.36
   5  -9   0   21.57    1.48
  -5  -9  -1   46.37    2.31
  -5   9  -1   46.11    2.40
   5  -9   1   44.57    2.47
  -5   9  -1   45.17    2.50
   5  -9   1   47.96    2.31
   5   9   1   46.23    2.38
  -5   9  -2    8.52    0.97
   5  -9   2   10.65    1.12
   5  -9   2    9.56    1.04
  -5   9  -2   11.27    1.18
   5  -9   2   10.95    0.98
   5  -9   3    1.66    0.60
  -5   9  -3    1.45    0.57
   5  -9   3    1.38    0.62
   5  -9   3    1.42    0.45
  -5   9  -4   57.26    3.10
  -5   9  -4   65.95    3.19
   5  -9   4   63.54    3.23
   5  -9   4   71.51    3.22
   5  -9   4   60.35    2.95
   5  -9   4   58.89    2.83
   5  -9   4   60.30    2.79
  -5   9  -4   55.86    2.92
  -5   9  -5    5.23    0.89
   5  -9   5    3.86    0.63
   5  -9   5    3.27    0.59
   5  -9   5    2.97    0.53
   5  -9   5    3.80    0.66
  -5   9  -5    4.82    0.85
  -5   9  -6   18.82    1.23
   5  -9   6   17.94    1.12
   5  -9   6   18.42    1.09
   5  -9   6   17.54    1.07
   5  -9   6   14.78    0.91
   5   9   6   17.54    1.11
  -5   9  -6   17.64    1.12
   5  -9   7    1.09    0.26
   5  -9   7    1.54    0.28
   5   9   7    1.19    0.29
   5   9   7    0.91    0.25
  -5 -10   8   14.47    0.95
  -5 -10   8   14.67    0.89
   5  10  -8   14.57    0.90
  -5  10   8   16.24    1.04
  -5 -10   8   13.78    0.93
  -5  10   7    1.59    0.60
  -5  10   7    1.33    0.80
  -5 -10   7    0.75    0.50
  -5 -10   7    1.50    0.56
  -5  10   7    1.52    0.52
  -5 -10   7    0.92    0.43
  -5 -10   7    1.09    0.50
  -5 -10   7    1.66    0.52
   5  10  -7    0.62    0.43
  -5 -10   6    1.21    0.61
   5  10  -6    0.68    0.53
  -5  10   6    1.95    0.86
   5  10  -6    1.86    0.50
  -5 -10   6    2.29    0.71
  -5 -10   6    2.41    0.53
   5  10  -6    1.87    0.57
  -5 -10   6    1.39    0.76
  -5 -10   6    1.40    0.48
  -5  10   6    2.43    0.72
   5  10  -5    9.60    0.92
  -5 -10   5    9.62    0.95
  -5 -10   5   10.31    1.07
   5  10  -5    8.86    1.02
   5  10  -4    8.08    0.95
  -5 -10   4    5.43    0.76
  -5 -10   4    6.11    0.78
   5  10  -3  112.59    4.53
  -5 -10   3  113.42    4.63
  -5 -10   3  110.79    4.46
  -5 -10   2    5.65    0.84
  -5  10   2    4.74    0.76
  -5 -10   2    4.53    0.65
  -5  10   1    2.56    0.66
   5  10  -1    4.15    0.65
   5 -10  -1    3.35    0.54
   5 -10  -1    3.36    0.66
  -5 -10   0   17.77    1.28
   5  10   0   17.94    1.31
  -5  10   0   18.79    1.45
   5 -10   0   15.32    1.16
   5 -10   0   17.20    1.34
  -5 -10  -1   67.00    2.93
   5  10   1   61.08    2.97
  -5  10  -1   66.85    3.05
   5 -10   1   67.17    3.14
   5 -10   1   61.03    2.86
   5 -10   2    2.20    0.64
  -5  10  -2    2.89    0.68
  -5  10  -2    1.45    0.69
   5 -10   2    3.41    0.62
  -5  10  -3   21.74    1.58
   5 -10   3   19.35    1.60
   5 -10   3   19.56    1.56
   5 -10   3   20.62    1.40
  -5  10  -4   20.47    1.63
  -5  10  -4   21.20    1.57
   5 -10   4   20.66    1.62
   5 -10   4   20.43    1.44
   5 -10   4   18.31    1.27
   5 -10   4   17.65    1.26
  -5  10  -4   16.62    1.40
   5 -10   4   18.45    1.25
   5 -10   5    0.49    0.49
   5 -10   5    0.12    0.49
   5 -10   5   -0.24    0.42
  -5  10  -5   -0.07    0.62
   5  10   5    0.28    0.47
   5 -10   5    0.30    0.35
  -5  10  -5   -0.27    0.55
   5 -10   6   -0.04    0.36
   5 -10   6    0.04    0.32
  -5  10  -6    0.36    0.42
   5 -10   6    0.35    0.26
   5  10   6    0.33    0.38
   5 -10   6    0.21    0.32
   5 -10   7    6.43    0.42
   5  10   7    6.60    0.43
   5  11  -8    1.56    0.33
  -5 -11   8    2.15    0.43
  -5  11   8    2.67    0.46
  -5 -11   8    2.12    0.40
   5  11  -7    5.48    0.64
  -5 -11   7    6.22    0.76
  -5 -11   7    6.36    0.73
  -5  11   7    6.47    0.75
  -5  11   7    6.21    0.90
  -5  11   7    4.51    0.68
  -5 -11   7    5.38    0.67
  -5 -11   7    5.90    0.77
  -5  11   6   19.64    1.50
  -5 -11   6   20.35    1.47
  -5 -11   6   19.72    1.28
  -5 -11   6   21.90    1.56
  -5 -11   5   40.78    2.35
   5  11  -5   43.72    2.38
  -5 -11   5   41.35    2.18
  -5 -11   4    5.06    0.76
   5  11  -4    4.56    0.78
  -5 -11   4    3.58    0.73
  -5 -11   4    6.20    0.82
   5  11  -3   16.35    1.26
  -5 -11   3   17.28    1.41
  -5 -11   3   19.12    1.31
  -5 -11   2  194.46    7.44
  -5 -11   2  192.02    7.18
  -5  11   2  180.14    7.31
   5 -11  -1   29.93    1.84
   5 -11  -1   28.25    1.60
  -5  11   1   30.38    1.89
   5  11  -1   32.55    1.86
   5  11  -1   31.43    1.75
  -5 -11   1   26.58    1.62
   5 -11   0   23.79    1.46
   5  11   0   21.59    1.52
   5 -11   0   25.04    1.64
  -5  11   0   21.24    1.48
  -5 -11   0   20.92    1.45
   5 -11   1    8.18    0.88
  -5  11  -1    6.05    0.82
   5 -11   1    6.99    0.94
   5  11   1    7.36    0.90
  -5  11  -1    8.23    1.05
  -5 -11  -1    8.76    0.92
   5 -11   2    7.63    0.98
  -5  11  -2    8.70    1.01
  -5  11  -2    7.94    1.11
   5 -11   2    9.12    1.08
   5 -11   3    4.35    0.81
  -5  11  -3    3.48    0.73
   5 -11   3    3.94    0.64
  -5  11  -3    3.11    0.87
  -5  11  -4   23.60    1.77
  -5  11  -4   24.69    1.71
   5 -11   4   22.78    1.68
  -5  11  -4   24.14    1.59
   5 -11   4   24.22    1.57
   5 -11   4   20.94    1.38
   5 -11   4   20.08    1.34
  -5  11  -5   16.67    1.34
   5 -11   5   16.96    1.26
   5 -11   5   16.03    1.03
   5 -11   5   17.12    1.13
   5 -11   5   18.65    1.15
   5  11   5   18.74    1.23
   5 -11   5   18.69    1.20
  -5  11  -5   14.96    1.17
   5  11   6    8.25    0.68
   5 -11   6    9.19    0.68
   5 -11   6    8.31    0.66
   5  11   6   10.33    0.75
   5 -11   6    8.13    0.58
  -5 -12   8   16.13    0.86
  -5  12   8   14.55    0.83
   5  12  -7    0.18    0.34
  -5 -12   7   -0.10    0.36
  -5 -12   7    0.37    0.46
  -5 -12   7    0.05    0.40
  -5  12   7    0.45    0.44
  -5  12   7    0.17    0.42
  -5 -12   6    7.46    0.75
  -5 -12   6    8.14    1.00
  -5  12   6    7.48    0.93
  -5  12   6    6.36    0.83
  -5  12   6    7.22    1.06
  -5 -12   5   -0.10    0.41
  -5  12   5    0.49    0.77
  -5 -12   5   -0.09    0.37
  -5 -12   5   -0.35    0.75
  -5  12   5   -0.19    0.61
   5  12  -5    0.59    0.47
   5  12  -5    1.02    0.51
  -5 -12   5    0.38    0.44
  -5 -12   5    0.19    0.56
  -5 -12   4   36.11    2.10
   5  12  -4   33.54    2.05
  -5 -12   3   40.57    2.32
  -5 -12   3   41.47    2.30
  -5 -12   3   36.68    2.09
   5  12  -3   40.11    2.17
  -5 -12   2  510.18   18.29
  -5 -12   2  515.37   18.02
   5  12  -2  506.58   18.19
   5 -12  -1    3.31    0.54
   5  12  -1    2.26    0.60
   5  12  -1    2.67    0.60
  -5 -12   1    3.79    0.62
   5 -12  -1    3.56    0.72
   5 -12   0  334.75   11.97
   5  12   0  320.04   12.15
  -5 -12   0  351.39   12.04
   5 -12   0  326.30   12.19
  -5  12   0  321.93   12.09
   5 -12   1   49.48    2.40
  -5  12  -1   47.57    2.58
  -5  12  -1   45.17    2.49
   5 -12   1   41.24    2.45
   5 -12   2    2.29    0.62
  -5  12  -2    0.95    0.51
  -5  12  -2    1.03    0.74
   5  12   3   18.50    1.36
  -5  12  -3   18.87    1.58
  -5  12  -3   18.66    1.49
   5 -12   3   16.81    1.44
   5  12   3   16.70    1.31
  -5  12  -3   16.80    1.41
   5 -12   3   18.76    1.31
   5 -12   3   18.82    1.50
   5 -12   4    1.89    0.60
   5 -12   4    1.61    0.50
   5  12   4    0.62    0.47
   5 -12   4    1.91    0.55
  -5  12  -4    0.92    0.69
  -5  12  -5   14.31    1.15
   5 -12   5    9.77    0.93
   5  12   5   12.32    0.96
   5 -12   5   10.74    0.86
   5 -12   5   11.46    0.86
   5  12   5   12.33    0.96
   5 -12   5   10.32    0.78
   5 -12   5   13.03    0.95
   5  12   6    1.16    0.33
   5 -12   6    1.05    0.32
   5 -12   6    1.49    0.31
   5 -12   6    0.99    0.26
   5  12   6    1.74    0.39
  -5 -13   8   13.19    0.71
  -5  13   7    3.10    0.56
  -5 -13   7    2.93    0.55
  -5 -13   7    2.95    0.50
  -5  13   7    3.34    0.53
  -5 -13   6   28.84    1.56
  -5 -13   6   30.37    1.75
  -5 -13   6   27.93    1.67
  -5  13   6   30.74    1.78
  -5  13   6   25.79    1.77
  -5  13   6   28.28    1.62
  -5  13   5    2.75    0.85
  -5 -13   5    2.94    0.59
   5  13  -5    3.39    0.65
  -5 -13   5    2.78    0.78
  -5  13   5    3.54    0.76
  -5 -13   5    2.36    0.69
  -5 -13   5    2.02    0.54
   5  13  -5    2.94    0.59
   5  13  -4    5.28    0.83
  -5 -13   4    7.24    0.88
  -5 -13   3   17.81    1.42
  -5 -13   3   14.03    1.30
  -5 -13   3   14.92    1.22
   5  13  -3   16.41    1.27
   5  13  -2    5.14    0.81
   5  13  -2    3.37    0.66
  -5 -13   2    4.47    0.72
   5  13  -1  148.64    5.90
  -5 -13   1  147.34    5.77
  -5  13   0    5.42    0.75
  -5 -13   0    4.31    0.79
   5 -13   0    4.37    0.64
  -5  13  -1  132.58    5.68
   5 -13   1  136.01    5.49
  -5  13  -1  141.32    5.71
   5 -13   2   14.43    1.29
  -5  13  -2   13.33    1.35
   5 -13   2   14.92    1.16
  -5  13  -2   12.11    1.21
  -5  13  -3   33.70    2.06
   5 -13   3   32.57    2.05
   5  13   3   32.81    1.90
   5 -13   3   30.92    1.98
   5 -13   3   36.19    1.90
  -5  13  -3   33.51    2.14
   5  13   3   30.43    1.88
   5 -13   4    0.31    0.38
   5  13   4    0.80    0.53
   5 -13   4   -0.24    0.44
   5 -13   4    0.17    0.39
  -5  13  -5    2.80    0.62
   5 -13   5    3.69    0.60
   5  13   5    4.89    0.62
   5  13   5    3.89    0.57
   5 -13   5    3.07    0.45
   5 -13   5    3.35    0.52
   5 -13   5    2.81    0.48
   5 -13   5    3.79    0.48
   5  13   6    0.17    0.22
   5  13   6    0.09    0.27
   5 -13   6   -0.07    0.22
   5 -13   6    0.04    0.19
   5 -13   6   -0.06    0.18
   5 -13   6   -0.05    0.15
  -5 -14   7    0.27    0.33
  -5  14   7   -0.08    0.37
  -5 -14   7    0.04    0.34
  -5 -14   6    4.88    0.60
  -5 -14   6    7.75    0.82
  -5 -14   6    5.67    0.81
  -5 -14   6    6.08    0.77
  -5  14   6    5.05    0.76
  -5  14   6    6.57    0.90
  -5 -14   5    1.67    0.50
   5  14  -5    2.55    0.58
  -5 -14   5    1.87    0.74
  -5 -14   5    1.65    0.61
  -5  14   5    2.09    0.82
  -5 -14   4    1.11    0.53
  -5  14   4    0.62    0.67
   5  14  -4    0.75    0.48
  -5 -14   4    0.20    0.41
   5  14  -4    0.43    0.47
  -5 -14   4    0.26    0.56
  -5  14   4    0.10    0.60
  -5 -14   4    0.25    0.66
  -5 -14   4    0.63    0.48
  -5 -14   3   11.18    1.03
  -5 -14   3   12.92    1.20
  -5 -14   2    7.41    0.85
   5  14  -2    7.28    0.86
   5  14  -1    1.31    0.56
  -5 -14   1    0.97    0.58
   5 -14   0    0.08    0.34
  -5  14   0    0.85    0.48
  -5 -14   0    0.60    0.56
   5 -14   1    0.33    0.39
   5 -14   1    0.30    0.46
  -5  14  -1    0.71    0.48
  -5  14  -1    0.82    0.62
  -5  14  -2    1.09    0.69
  -5  14  -2    1.56    0.52
   5  14   2    2.45    0.63
   5  14   2    2.47    0.59
   5  14   2    1.44    0.55
   5 -14   2    2.57    0.56
  -5  14  -2    1.38    0.58
   5 -14   2    1.09    0.55
  -5  14  -3   64.10    3.16
   5 -14   3   62.72    3.01
   5  14   3   57.65    2.83
   5  14   4    1.19    0.49
   5  14   4    1.15    0.50
   5 -14   4    0.67    0.40
   5 -14   4    0.72    0.42
   5 -14   4    0.79    0.38
   5 -14   5    5.97    0.65
   5  14   5    6.46    0.63
   5 -14   5    5.07    0.50
   5 -14   5    5.76    0.54
   5  14   5    4.55    0.56
   5  14   6    1.79    0.25
  -5 -15   7    2.55    0.41
  -5 -15   7    2.91    0.42
  -5 -15   7    2.51    0.38
  -5  15   7    2.93    0.43
  -5 -15   6    6.14    0.69
  -5  15   6    6.53    0.78
  -5 -15   6    5.23    0.58
  -5 -15   6    7.09    0.77
  -5 -15   5   30.46    1.69
  -5  15   5   31.37    1.87
  -5 -15   5   32.16    1.79
  -5 -15   5   31.34    1.83
  -5 -15   4    8.33    1.00
   5  15  -4    9.18    0.97
  -5  15   4   10.51    1.07
  -5  15   4    8.85    1.03
   5  15  -4    9.43    0.98
  -5 -15   4    8.31    0.89
  -5 -15   3    2.14    0.59
   5  15  -3    2.18    0.54
   5  15  -3    2.06    0.59
  -5  15   3    1.65    0.67
  -5 -15   3    3.10    0.60
  -5 -15   2    0.45    0.48
  -5 -15   2    0.41    0.57
   5  15  -2   -0.17    0.43
   5  15  -2    0.76    0.55
  -5 -15   1    4.56    0.81
   5  15  -1    3.69    0.72
   5  15  -1    5.18    0.81
  -5 -15   0   20.47    1.39
   5  15   0   20.26    1.49
   5 -15   0   19.16    1.31
  -5 -15   0   18.40    1.51
   5 -15   1    5.54    0.73
   5 -15   1    5.91    0.86
   5  15   1    7.20    0.80
   5  15   1    7.25    0.89
   5  15   1    6.82    0.85
  -5  15  -1    5.95    0.83
   5  15   2    2.03    0.58
   5  15   2    1.44    0.52
   5  15   2    1.64    0.59
  -5  15  -2    2.37    0.72
   5 -15   2    3.16    0.66
   5 -15   2    1.83    0.47
   5  15   3   13.80    1.11
   5 -15   3   15.15    1.21
  -5  15  -3   14.09    1.29
   5 -15   4    4.24    0.61
   5  15   4    3.64    0.59
   5  15   4    4.09    0.62
   5 -15   4    3.79    0.58
   5  15   4    3.16    0.49
   5 -15   4    3.44    0.50
   5 -15   5   23.26    1.11
   5  15   5   24.67    1.23
   5  16  -7    0.25    0.20
  -5 -16   7    0.25    0.21
  -5 -16   7   -0.02    0.20
  -5 -16   7    0.25    0.22
  -5 -16   6    0.89    0.41
  -5  16   6    0.78    0.48
  -5 -16   6    0.98    0.44
  -5 -16   6    0.40    0.28
   5  16  -6    0.73    0.29
   5  16  -5    1.49    0.44
  -5  16   5    1.35    0.53
  -5 -16   5    0.99    0.51
  -5 -16   5    1.26    0.42
  -5 -16   5    1.98    0.59
  -5 -16   4    1.09    0.49
  -5  16   4    0.82    0.64
   5  16  -4    0.81    0.46
  -5 -16   4    1.61    0.67
   5  16  -3   30.52    1.84
   5  16  -3   30.23    1.77
  -5 -16   3   32.09    1.78
  -5  16   3   30.80    1.88
   5  16  -2  172.59    6.57
  -5 -16   2  169.99    6.49
  -5 -16   2  173.34    6.80
   5  16  -2  177.36    6.73
   5  16  -2  180.09    6.68
   5  16  -2  167.80    6.61
  -5  16   2  157.50    6.63
   5  16  -2  164.54    6.64
   5  16  -1    0.08    0.51
  -5 -16   1   -0.30    0.51
  -5  16   1   -0.26    0.62
   5  16  -1   -0.08    0.47
   5  16  -1   -0.34    0.57
   5  16  -1   -0.36    0.55
  -5 -16   0   32.31    2.02
   5 -16   0   36.60    1.85
  -5  16   0   29.33    1.86
   5 -16   0   28.39    1.85
  -5 -16   0   36.09    1.85
   5  16   0   33.37    1.96
   5  16   0   34.11    1.97
   5 -16   1    7.76    0.80
  -5 -16  -1    6.18    0.86
   5 -16   1    6.85    0.85
   5  16   1    6.25    0.76
   5  16   1    6.53    0.85
   5  16   2    8.22    0.84
   5  16   2    9.37    0.90
  -5  16  -2    9.92    1.05
   5 -16   2    7.38    0.88
   5 -16   3    0.89    0.37
  -5  16  -3    1.30    0.62
   5  16   3    0.45    0.45
   5 -16   3    1.18    0.49
   5  16   3    0.97    0.48
   5  16   4    8.90    0.76
   5 -16   4   10.05    0.83
   5 -16   4    7.93    0.65
   5 -16   4    8.42    0.77
   5 -16   5    0.91    0.24
   5  16   5    1.14    0.30
  -5  17   6    5.05    0.56
  -5 -17   6    4.29    0.47
  -5 -17   5    0.44    0.45
   5  17  -5   -0.11    0.29
  -5 -17   5    0.04    0.45
  -5  17   5    0.06    0.48
  -5 -17   4    1.42    0.58
   5  17  -4    2.13    0.51
  -5 -17   4    2.25    0.52
  -5  17   4    3.59    0.67
  -5 -17   3    4.23    0.73
   5  17  -3    6.09    0.73
   5  17  -3    5.52    0.74
  -5  17   3    5.46    0.79
  -5 -17   3    5.12    0.68
   5  17  -2    7.09    0.86
  -5 -17   2    8.32    0.81
   5  17  -2    8.20    0.90
   5  17  -2    9.23    0.93
   5  17  -2    9.84    0.96
   5  17  -1   14.46    1.21
   5  17  -1   16.63    1.26
  -5  17   1   14.40    1.23
   5  17  -1   17.47    1.30
  -5 -17   1   15.64    1.16
   5 -17   0    6.40    0.80
   5  17   0    8.34    0.94
   5 -17   1    5.82    0.76
   5  17   1    6.42    0.82
   5  17   1    6.27    0.78
   5  17   1    6.96    0.77
   5 -17   2   10.18    0.91
   5  17   2    9.11    0.83
   5  17   2    9.02    0.84
   5  17   2    7.22    0.82
   5 -17   2    7.87    0.69
  -5  17  -2    9.71    0.82
  -5  17  -3   -0.17    0.39
   5  17   3    0.34    0.38
   5  17   3   -0.22    0.39
   5 -17   3    0.24    0.32
   5 -17   3    0.38    0.39
   5  17   4   53.08    2.16
   5 -17   4   48.73    2.03
   5  17   5    0.72    0.17
  -5 -18   6    0.15    0.21
  -5 -18   6   -0.07    0.22
  -5 -18   6    0.34    0.21
  -5 -18   5   14.56    0.93
  -5  18   5   17.05    1.04
   5  18  -5   15.16    0.93
  -5 -18   5   14.05    0.92
   5  18  -4    5.79    0.64
  -5 -18   4    6.62    0.70
  -5 -18   4    7.32    0.68
  -5  18   4    6.63    0.77
   5  18  -3    1.23    0.47
   5  18  -3    1.02    0.42
  -5  18   3    0.77    0.50
  -5 -18   3    0.40    0.38
   5  18  -3    0.99    0.43
   5  18  -2   14.29    1.09
   5  18  -2   13.34    1.07
   5  18  -2   15.67    1.15
   5  18  -2   11.79    1.02
   5  18  -1    2.81    0.55
   5  18  -1    2.49    0.63
  -5 -18   1    1.81    0.53
  -5  18   1    2.49    0.55
   5  18  -1    3.66    0.67
  -5  18   0   -0.06    0.44
   5  18   0    0.06    0.38
   5  18   0   -0.07    0.56
   5  18   1    3.90    0.66
   5  18   1    4.25    0.68
   5 -18   1    3.79    0.57
  -5  18  -1    3.89    0.59
   5 -18   2   -0.12    0.32
   5 -18   2    0.36    0.35
  -5  18  -2    0.05    0.40
   5  18   2    0.17    0.41
   5 -18   2    0.18    0.30
   5  18   2    0.57    0.44
   5  18   2    0.88    0.43
   5 -18   3   12.40    0.89
   5 -18   3   12.92    0.93
   5 -18   3   12.31    0.75
  -5  18  -3   12.57    0.81
   5  18   3   12.02    0.81
   5  18   3   13.34    0.88
   5  18   4    1.53    0.30
   5 -18   4    1.16    0.25
   5 -18   4    1.20    0.25
  -5 -19   5    1.10    0.29
  -5 -19   5    1.13    0.27
   5  19  -5    1.43    0.30
   5  19  -5    2.11    0.35
   5  19  -4    3.29    0.48
   5  19  -4    3.82    0.46
  -5 -19   4    3.80    0.49
  -5 -19   4    3.80    0.47
  -5  19   3   10.78    0.85
   5  19  -3   10.53    0.78
  -5 -19   3   10.43    0.77
   5  19  -3    8.97    0.77
  -5 -19   2   31.94    1.61
   5  19  -2   31.13    1.66
   5  19  -2   31.89    1.67
   5  19  -1   20.90    1.34
   5  19  -1   21.87    1.29
  -5 -19   1   19.60    1.18
   5  19  -1   21.83    1.37
  -5  19   0   -0.05    0.42
   5  19   0   -0.05    0.37
   5  19   0   -0.58    0.52
   5  19   0   -0.25    0.49
  -5  19  -1    6.61    0.66
   5  19   1    7.16    0.78
   5  19   1    6.29    0.72
   5  19   2    1.23    0.41
   5 -19   2    1.23    0.41
   5  19   2    1.01    0.41
  -5  19  -2    1.27    0.38
   5 -19   3    1.69    0.29
   5 -19   3    2.25    0.30
  -5  19  -3    2.12    0.34
  -5 -20   5    0.43    0.18
  -5 -20   4    6.15    0.50
   5  20  -4    7.14    0.52
   5  20  -4    6.20    0.53
   5  20  -4    6.80    0.57
  -5 -20   3    0.90    0.36
   5  20  -3    0.23    0.39
  -5 -20   2    0.27    0.33
   5  20  -2    0.35    0.40
   5  20  -2    0.18    0.36
   5  20  -1    3.11    0.49
   5  20  -1    3.68    0.60
   5  20  -1    2.24    0.55
   5  20  -1    3.27    0.56
   5  20   0   11.98    0.94
   5  20   0   11.91    0.84
   5  20   0   13.89    0.85
   5  20   0   12.14    0.95
  -5  20  -1    2.06    0.44
   5  20   1    2.04    0.49
   5 -20   1    2.01    0.41
   5  20   1    2.69    0.51
  -5  20  -2    2.59    0.38
   5  20   2    2.72    0.40
   5  20   2    2.51    0.40
   5  21  -4    0.78    0.23
   5  21  -3   14.55    0.84
   5  21  -2    7.65    0.63
   5  21  -2    7.80    0.60
   5  21  -1    1.77    0.44
   5  21  -1    1.61    0.42
   5  21  -1    2.22    0.40
   5  21   0   39.58    1.79
   5  21   1   -0.44    0.33
   5  22  -3    0.07    0.18
   5  22  -2    1.82    0.29
   5  22  -1    0.52    0.25
   5  22  -1    0.31    0.22
   5  22   0    3.57    0.40
   6   0  -9    0.13    0.28
  -6   0   9   -0.24    0.25
  -6   0   8    9.90    0.92
   6   0  -8    7.43    0.85
  -6   0   7    0.09    0.57
  -6   0   7   -0.41    0.60
   6   0  -7   -0.22    0.54
   6   0  -6   24.40    1.77
  -6   0   6   18.79    1.43
   6   0  -6   21.15    1.70
  -6   0   6   19.59    1.69
   6   0  -5   -0.12    0.52
  -6   0   5    0.13    0.65
  -6   0   5    0.18    0.55
   6   0  -5    0.12    0.53
   6   0  -4  250.06    9.58
   6   0  -4  272.26   10.01
  -6   0   4  266.48    9.76
   6   0  -4  263.02    9.94
  -6   0   3    0.30    0.55
   6   0  -3    0.07    0.37
   6   0  -3   -0.30    0.46
  -6   0   2   -0.09    0.53
   6   0  -2    0.27    0.39
   6   0  -2    0.28    0.37
   6   0  -1    0.07    0.38
  -6   0   1   -0.09    0.48
  -6   0   0  126.37    5.13
   6   0   0  116.95    4.79
   6   0   0  123.95    5.01
  -6   0  -1    0.10    0.53
   6   0   1    0.38    0.43
   6   0   1    0.35    0.38
  -6   0  -2   46.33    2.66
  -6   0  -2   47.33    2.63
   6   0   2   50.46    2.38
  -6   0  -3    0.32    0.63
  -6   0  -3    0.34    0.55
  -6   0  -4    0.42    0.60
  -6   0  -4    0.12    0.55
   6   0   5   -0.22    0.45
   6   0   5   -0.07    0.45
   6   0   6    0.61    0.40
  -6   0  -7    0.23    0.36
   6  -1  -9   -0.03    0.27
   6   1  -9    0.53    0.29
  -6   1   9    0.05    0.25
  -6   1   8   -0.59    0.51
  -6  -1   8   -0.07    0.49
   6  -1  -8    0.55    0.43
   6  -1  -7   38.40    2.18
  -6   1   7   33.51    2.00
  -6  -1   7   30.97    1.95
  -6   1   7   30.08    1.90
  -6  -1   7   35.63    2.01
  -6  -1   7   34.80    1.85
   6  -1  -6   89.92    4.19
  -6  -1   6   88.69    3.86
  -6   1   6   87.12    3.83
   6  -1  -6   88.53    4.18
  -6   1   6   83.10    4.19
   6  -1  -5    1.99    0.70
  -6   1   5    2.17    0.79
   6  -1  -5    1.55    0.62
  -6  -1   5    2.49    0.72
  -6   1   5    1.32    0.65
   6   1  -4   15.63    1.15
  -6  -1   4   12.12    1.15
  -6   1   4   14.49    1.25
   6  -1  -4   15.52    1.34
   6  -1  -4   13.01    1.28
   6   1  -3    7.02    0.77
   6  -1  -3    9.20    0.84
   6  -1  -3    7.94    0.93
  -6  -1   3    7.28    0.92
  -6  -1   2  123.42    4.95
   6   1  -2  120.09    4.68
   6  -1  -2  114.14    4.63
   6  -1  -2  109.73    4.86
   6   1  -1    9.42    0.88
  -6  -1   1    8.53    1.00
   6  -1  -1    9.85    0.85
   6   1   0   30.32    1.83
  -6  -1   0   31.55    1.96
   6   1   0   31.87    1.76
   6  -1   0   32.74    1.76
   6  -1   1   44.29    2.42
   6   1   1   41.68    2.29
  -6  -1  -1   48.97    2.49
   6   1   1   42.78    2.15
   6  -1   1   41.72    2.13
   6   1   2  124.84    4.99
   6  -1   2  129.45    5.02
   6  -1   2  128.20    5.41
   6  -1   2  131.92    5.27
  -6  -1  -2  129.97    5.39
  -6  -1  -2  120.40    5.31
  -6   1  -2  117.64    5.29
   6  -1   3   30.99    1.97
  -6  -1  -3   31.26    2.06
  -6   1  -3   31.74    2.05
  -6  -1  -3   26.18    1.90
   6  -1   4   27.22    1.84
  -6   1  -4   25.79    1.82
  -6  -1  -4   25.61    1.80
  -6  -1  -4   28.72    1.95
   6  -1   5    1.41    0.56
   6  -1   5    1.15    0.52
   6   1   5    0.85    0.52
   6  -1   5    0.87    0.48
  -6   1  -6    2.23    0.66
   6   1   6    3.33    0.57
   6  -1   6    2.20    0.47
  -6  -1  -7    1.09    0.39
  -6   2   9    6.14    0.50
   6  -2  -9    6.24    0.52
  -6  -2   8    1.89    0.55
  -6   2   8    1.90    0.54
   6   2  -8    0.89    0.48
   6   2  -8    1.32    0.46
   6  -2  -8    1.52    0.47
   6   2  -7    7.16    0.95
   6  -2  -7    8.13    1.02
  -6  -2   7    6.94    0.95
  -6   2   7    7.07    0.91
  -6   2   7    7.65    0.93
  -6  -2   7    7.13    0.92
  -6  -2   7    7.57    0.83
   6   2  -6    1.55    0.69
   6  -2  -6    2.03    0.73
  -6  -2   6    2.08    0.66
  -6   2   6    1.54    0.64
   6   2  -6    2.57    0.68
   6  -2  -6    1.83    0.66
  -6   2   6    2.28    0.74
  -6  -2   6    2.35    0.77
   6   2  -5  395.29   14.64
   6  -2  -5  401.23   14.67
  -6   2   5  397.90   14.75
  -6  -2   5  400.17   14.84
   6   2  -5  404.60   14.69
   6  -2  -5  395.39   14.68
  -6  -2   5  410.06   14.40
  -6   2   5  384.21   14.31
   6   2  -4  117.81    4.76
  -6   2   4  121.35    4.87
   6   2  -4  113.49    4.99
   6  -2  -4  114.76    5.01
   6   2  -4  111.41    4.99
   6  -2  -4  115.22    5.03
   6  -2  -3    6.56    0.74
   6   2  -3    7.93    0.82
   6   2  -3    8.02    0.93
   6  -2  -3    6.88    0.90
  -6  -2   3    7.17    0.93
  -6   2   3    7.35    0.93
  -6  -2   2   74.42    3.47
  -6   2   2   76.57    3.48
   6   2  -2   71.93    3.25
   6  -2  -2   76.85    3.24
   6   2  -2   74.16    3.48
   6  -2  -2   75.97    3.48
   6  -2  -1    4.00    0.62
  -6   2   1    3.69    0.72
  -6   2   0   20.84    1.59
  -6  -2   0   26.80    1.72
   6   2   0   25.61    1.48
   6  -2   0   24.06    1.45
   6  -2   0   26.88    1.70
  -6  -2  -1  607.06   21.77
  -6   2  -1  628.70   21.82
   6  -2   1  635.73   21.83
   6   2   1  600.29   21.44
  -6   2  -2    2.89    0.75
  -6   2  -2    2.71    0.76
  -6  -2  -2    2.34    0.71
  -6   2  -2    4.13    0.83
   6  -2   2    3.92    0.73
   6  -2   2    3.85    0.78
  -6   2  -3  240.63    9.78
  -6  -2  -3  251.89    9.82
  -6  -2  -3  256.02    9.88
  -6   2  -3  279.61    9.99
   6  -2   3  261.48    9.85
  -6   2  -4   28.80    1.98
  -6  -2  -4   26.13    1.91
  -6   2  -4   29.25    1.98
   6  -2   4   31.00    1.97
   6   2   5   20.98    1.34
   6  -2   5   14.54    1.14
   6   2   6    5.69    0.68
   6  -2   6    5.29    0.62
  -6  -2  -7    0.36    0.34
  -6   3   9    0.71    0.29
   6  -3  -9    1.07    0.30
   6   3  -8    2.30    0.55
  -6   3   8    2.70    0.55
  -6  -3   8    2.81    0.61
   6   3  -8    2.15    0.52
   6  -3  -8    1.95    0.49
   6   3  -7   25.31    1.75
   6  -3  -7   26.32    1.75
  -6   3   7   23.29    1.57
  -6  -3   7   23.55    1.59
  -6  -3   7   23.96    1.51
   6   3  -6   84.08    3.93
   6  -3  -6   80.74    3.90
  -6   3   6   76.39    3.92
  -6  -3   6   83.04    4.04
  -6  -3   6   83.72    3.69
   6   3  -6   82.79    3.95
   6  -3  -6   78.21    3.89
   6   3  -5   65.68    3.32
   6  -3  -5   63.87    3.30
   6   3  -5   60.09    3.26
   6  -3  -5   70.60    3.40
  -6   3   5   64.43    3.39
  -6  -3   5   68.59    3.50
  -6   3   5   62.90    3.08
   6   3  -4  196.51    7.53
   6  -3  -4  199.02    7.85
   6   3  -4  200.06    7.83
  -6   3   4  203.92    7.64
   6  -3  -4  200.36    7.83
   6   3  -4  188.65    7.75
   6   3  -3  226.20    8.33
   6  -3  -3  234.52    8.26
   6   3  -3  219.84    8.53
   6  -3  -3  216.63    8.53
  -6  -3   3  224.62    8.56
  -6   3   3  206.19    8.48
   6   3  -2  100.33    4.29
   6  -3  -2  112.26    4.29
   6   3  -2   97.85    4.48
   6  -3  -2  106.77    4.54
  -6   3   2  105.98    4.54
  -6  -3   2  107.12    4.54
   6   3  -1   44.99    2.19
   6  -3  -1   42.11    2.10
  -6  -3   1   43.16    2.34
  -6   3   1   40.85    2.30
   6   3   0    2.08    0.48
  -6   3   0    1.81    0.55
  -6  -3   0    2.47    0.63
   6  -3   0    2.73    0.63
   6   3   1    1.80    0.49
   6  -3   1    1.70    0.59
  -6  -3  -1    2.30    0.64
  -6   3  -1    2.94    0.73
  -6  -3  -1    1.59    0.64
  -6   3  -1    2.33    0.68
  -6   3  -2  191.32    7.30
  -6  -3  -2  185.04    7.23
   6  -3   2  191.95    7.38
  -6   3  -2  180.33    7.21
  -6   3  -2  162.60    7.00
  -6  -3  -3   81.23    3.83
  -6   3  -3   74.22    3.77
  -6   3  -3   77.17    3.78
  -6  -3  -3   82.52    3.82
   6  -3   3   81.24    3.83
  -6  -3  -4   35.32    2.11
  -6   3  -4   28.77    2.00
   6  -3   4   34.12    2.08
   6  -3   4   25.26    1.57
  -6   3  -4   30.99    2.04
   6  -3   5   12.05    1.00
  -6   3  -5   10.71    1.08
   6   3   5   10.86    1.02
   6  -3   5   10.73    0.83
  -6   3  -5    8.26    1.04
   6  -3   6    0.30    0.35
   6   3   6    0.84    0.44
  -6   3  -7    1.55    0.37
  -6  -3  -7    1.61    0.33
   6   3   7    1.39    0.26
  -6   4   9    0.30    0.26
   6  -4  -9    0.05    0.21
   6   4  -9   -0.11    0.26
   6   4  -8    1.59    0.53
  -6  -4   8    1.89    0.54
  -6  -4   8    1.27    0.54
   6   4  -8    2.08    0.47
   6  -4  -8    1.83    0.46
   6   4  -7    2.49    0.67
   6  -4  -7    2.16    0.66
  -6  -4   7    2.45    0.61
   6   4  -7    4.05    0.75
  -6   4   7    2.98    0.66
  -6  -4   7    2.28    0.69
  -6   4   6  281.01   10.43
  -6  -4   6  280.13   10.51
   6   4  -6  257.15   10.33
   6  -4  -6  263.46   10.35
   6   4  -6  277.67   10.38
   6  -4  -6  268.44   10.34
   6   4  -5  138.98    6.14
   6  -4  -5  149.46    6.24
   6   4  -5  155.84    6.24
   6  -4  -5  148.97    6.22
  -6   4   5  147.68    6.26
  -6  -4   5  149.91    6.35
  -6   4   5  149.07    5.92
   6   4  -4  283.42   10.86
   6  -4  -4  301.68   10.94
  -6   4   4  291.63   10.67
   6   4  -4  279.58   10.58
   6  -4  -4  296.46   10.90
   6   4  -4  285.22   10.84
  -6  -4   4  286.92   10.51
  -6  -4   3  128.51    4.98
   6   4  -3  124.68    5.22
   6  -4  -3  127.23    5.25
  -6   4   3  124.08    5.11
   6   4  -3  121.47    5.19
   6   4  -3  121.86    5.00
   6  -4  -3  125.23    4.90
  -6  -4   3  116.53    5.15
  -6   4   3  125.57    5.22
   6   4  -2   90.76    3.83
   6  -4  -2   93.49    3.74
   6   4  -2   90.93    3.99
   6  -4  -2   82.80    3.91
  -6  -4   2   90.05    3.98
  -6   4   2   87.40    3.96
  -6   4   1   92.73    4.05
  -6  -4   1   93.95    4.08
   6   4  -1   89.74    3.87
  -6  -4   0    5.52    0.82
  -6   4   0    3.53    0.70
   6  -4   0    5.84    0.82
   6   4   0    3.87    0.61
  -6   4  -1   19.06    1.52
  -6   4  -1   17.86    1.47
   6   4   1   20.03    1.35
   6  -4   1   24.72    1.68
  -6  -4  -1   20.86    1.54
  -6   4  -1   23.34    1.62
  -6  -4  -1   19.24    1.39
  -6  -4  -2    0.63    0.59
  -6   4  -2   -0.22    0.55
  -6   4  -2   -0.57    0.71
   6  -4   2    0.60    0.53
  -6  -4  -3    2.19    0.72
  -6   4  -3    1.45    0.75
   6  -4   3    3.16    0.75
  -6  -4  -3    0.99    0.66
  -6   4  -3    0.92    0.69
   6   4   4    0.08    0.53
  -6  -4  -4    0.44    0.55
  -6   4  -4   -0.11    0.52
  -6   4  -4    0.85    0.76
   6  -4   4   -0.06    0.40
   6  -4   4   -0.46    0.50
   6  -4   4   -0.31    0.50
   6  -4   4    0.39    0.49
  -6   4  -4    0.64    0.66
   6  -4   5    5.38    0.60
   6  -4   5    5.32    0.71
   6  -4   5    5.63    0.72
  -6   4  -5    7.53    0.94
   6   4   5    4.85    0.75
   6  -4   6    0.05    0.34
  -6   4  -6   -0.36    0.55
   6  -4   6    0.28    0.31
   6   4   7    2.50    0.29
  -6   4  -7    2.51    0.35
  -6  -4  -7    2.62    0.32
  -6   5   9    1.43    0.29
  -6  -5   9    0.50    0.19
   6  -5  -9    1.02    0.22
   6   5  -9    0.96    0.24
   6   5  -8   19.91    1.28
   6  -5  -8   20.96    1.29
  -6  -5   8   22.05    1.31
   6   5  -8   22.20    1.26
  -6  -5   8   21.65    1.33
   6  -5  -7   27.64    1.79
   6   5  -7   27.06    1.79
  -6  -5   7   28.61    1.67
  -6  -5   7   29.80    1.63
  -6   5   7   27.19    1.67
  -6  -5   7   31.63    1.85
   6   5  -7   31.30    1.76
  -6   5   7   28.67    1.77
  -6   5   6   32.44    2.12
  -6  -5   6   32.81    2.19
  -6  -5   6   32.74    1.97
  -6  -5   6   31.40    2.02
  -6  -5   6   34.13    2.09
   6   5  -6   31.60    2.06
   6  -5  -6   33.08    2.08
   6   5  -6   33.28    2.12
   6  -5  -6   33.97    2.13
  -6  -5   5   73.37    3.38
  -6   5   5   74.22    3.50
   6   5  -5   80.53    3.81
   6  -5  -5   89.00    3.89
   6   5  -5   79.60    3.77
   6  -5  -5   82.20    3.81
  -6   5   5   74.70    3.75
  -6  -5   5   77.40    3.88
  -6  -5   4    1.61    0.53
  -6   5   4    1.16    0.65
   6   5  -4    1.86    0.58
   6   5  -4    1.60    0.54
   6  -5  -4    1.31    0.55
   6   5  -4    0.94    0.56
   6  -5  -4    0.96    0.58
  -6   5   4    1.45    0.65
  -6   5   3    9.99    1.09
   6   5  -3    9.74    1.03
   6  -5  -3   10.06    1.05
   6   5  -3    9.75    1.02
   6  -5  -3   10.15    1.08
  -6  -5   3   10.82    0.93
  -6  -5   3    9.93    0.95
  -6  -5   3    8.57    1.01
  -6   5   3   10.30    1.04
   6   5  -3   11.19    1.01
   6  -5  -2    4.79    0.63
   6   5  -2    7.19    0.89
   6  -5  -2    4.57    0.74
  -6  -5   2    6.70    0.87
  -6   5   2    6.18    0.90
  -6  -5   1    0.28    0.46
  -6   5   1    0.19    0.46
   6   5  -1   -0.08    0.39
  -6  -5   0   12.33    1.16
  -6   5   0   13.37    1.19
   6  -5   0   13.79    1.23
   6   5   0   13.83    1.11
   6   5   1   74.24    3.37
  -6  -5  -1   82.02    3.51
  -6   5  -1   78.58    3.71
  -6   5  -1   77.87    3.62
  -6   5  -1   74.28    3.49
  -6   5  -1   82.53    3.74
  -6  -5  -1   76.74    3.65
   6  -5   1   84.91    3.84
  -6   5  -2   25.63    1.85
   6  -5   2   31.58    2.06
  -6  -5  -2   26.66    1.84
  -6   5  -2   31.02    1.99
   6  -5   2   28.87    1.82
  -6  -5  -3    0.22    0.54
  -6   5  -3    0.91    0.65
   6  -5   3   -0.10    0.49
   6  -5   3    0.96    0.61
  -6   5  -3    2.13    0.81
  -6   5  -4   64.70    3.27
   6  -5   4   79.07    3.52
   6  -5   4   59.48    2.77
  -6  -5  -4   66.37    3.25
  -6   5  -4   68.80    3.32
   6   5   4   68.68    3.13
   6  -5   4   61.77    2.96
   6  -5   4   69.69    3.03
   6  -5   4   58.52    2.80
   6  -5   5    1.97    0.44
   6  -5   5    1.58    0.52
   6  -5   5    2.45    0.54
  -6   5  -5    1.31    0.58
  -6   5  -5    2.30    0.80
   6   5   5    2.99    0.67
   6  -5   6    0.86    0.38
  -6   5  -6    1.18    0.59
   6   6  -9    2.27    0.25
  -6   6   9    2.21    0.29
  -6  -6   8    1.25    0.39
  -6  -6   8    1.85    0.49
  -6  -6   8    1.71    0.51
   6   6  -8    2.17    0.45
   6   6  -8    1.37    0.36
   6   6  -7   43.97    2.34
   6  -6  -7   47.17    2.38
  -6  -6   7   46.52    2.20
  -6  -6   7   46.54    2.32
  -6   6   7   42.19    2.32
   6   6  -7   44.69    2.23
  -6  -6   7   43.91    2.34
  -6  -6   7   44.03    2.23
   6   6  -6   54.96    2.70
  -6  -6   6   58.93    2.90
  -6   6   6   51.10    2.80
  -6  -6   6   55.03    2.98
   6   6  -6   56.58    2.90
   6  -6  -6   52.18    2.83
  -6  -6   6   56.66    2.75
  -6  -6   6   57.25    2.89
  -6  -6   6   55.87    2.65
   6   6  -6   52.36    2.87
  -6  -6   5    3.17    0.63
   6   6  -5    3.04    0.71
   6  -6  -5    5.04    0.80
  -6   6   5    2.90    0.63
  -6  -6   5    5.16    0.96
   6   6  -5    4.56    0.80
   6  -6  -5    5.40    0.85
   6   6  -4   60.85    3.10
   6  -6  -4   64.49    3.20
   6   6  -4   63.29    3.14
   6  -6  -4   62.96    3.18
  -6  -6   4   61.94    2.91
  -6   6   4   63.94    3.05
  -6   6   3   32.84    1.96
   6   6  -3   31.88    1.93
  -6  -6   3   31.52    1.81
  -6  -6   3   32.23    1.76
   6   6  -3   27.17    1.84
   6  -6  -3   32.03    1.96
  -6  -6   3   28.56    1.87
  -6   6   3   29.30    1.92
   6   6  -3   34.20    1.89
  -6  -6   2  116.88    4.71
  -6  -6   2  117.24    4.67
  -6  -6   2  114.92    4.75
   6  -6  -2  119.49    4.64
  -6  -6   2  110.95    4.86
  -6   6   2  116.23    4.91
   6   6  -1   21.15    1.42
  -6  -6   1   19.83    1.49
  -6   6   1   19.70    1.47
  -6   6   1   20.30    1.46
  -6   6   0    5.66    0.79
  -6  -6   0    5.11    0.75
  -6   6   0    6.29    0.87
  -6  -6   0    4.71    0.77
   6   6   0    4.32    0.65
  -6  -6  -1   30.73    1.82
  -6   6  -1   32.51    2.03
  -6   6  -1   30.53    2.00
  -6  -6  -1   30.22    1.94
  -6   6  -1   31.77    2.02
   6  -6   2    8.92    1.00
  -6   6  -2    9.45    1.16
  -6   6  -2    7.98    1.06
  -6  -6  -2    7.64    1.00
  -6   6  -2   10.29    1.10
   6  -6   3  103.03    4.48
  -6  -6  -3   92.04    4.44
  -6   6  -3  105.88    4.60
  -6   6  -3   99.76    4.38
   6  -6   3  114.78    4.80
  -6   6  -3  101.22    4.61
  -6   6  -4   89.91    3.88
   6  -6   4   95.59    4.14
  -6   6  -4   92.17    4.01
  -6   6  -4   93.08    4.05
   6  -6   4   89.45    3.68
   6  -6   4   79.48    3.60
  -6   6  -4   82.76    3.78
   6  -6   4   72.55    3.43
   6  -6   5    1.96    0.43
   6  -6   5    1.80    0.51
   6  -6   5    1.60    0.48
  -6   6  -5    1.25    0.73
   6  -6   6    8.36    0.69
  -6   6  -6    7.73    0.80
  -6  -7   8    0.23    0.35
  -6  -7   8    0.47    0.43
  -6  -7   8    0.25    0.42
   6   7  -8    0.04    0.34
  -6  -7   7   27.28    1.57
  -6  -7   7   31.81    1.64
  -6  -7   7   27.48    1.68
  -6  -7   7   29.94    1.75
   6   7  -7   26.54    1.57
  -6   7   7   29.82    1.78
  -6  -7   7   28.33    1.62
   6   7  -7   27.94    1.66
  -6   7   6    7.63    1.12
  -6  -7   6    7.50    1.00
   6   7  -6    7.46    0.91
  -6  -7   6    7.01    1.02
  -6  -7   6    6.96    0.89
  -6  -7   6    8.18    1.01
  -6  -7   6    7.89    1.01
  -6  -7   6    8.19    0.89
   6   7  -6    6.99    0.90
  -6  -7   5   25.53    1.89
   6   7  -5   28.70    1.82
  -6  -7   5   30.39    1.72
   6   7  -5   28.13    1.85
   6   7  -5   26.25    1.82
  -6  -7   5   24.73    1.66
  -6   7   4   79.36    3.72
   6   7  -4   81.62    3.82
  -6  -7   4   90.42    3.72
   6   7  -4   82.87    3.85
   6   7  -3  340.52   12.05
  -6   7   3  337.95   12.00
   6   7  -3  331.26   11.91
   6   7  -3  309.06   11.94
  -6  -7   3  326.86   11.84
  -6   7   3  310.98   11.96
  -6  -7   2    3.17    0.67
   6  -7  -2    3.61    0.55
   6   7  -2    2.92    0.63
  -6  -7   2    2.50    0.55
  -6  -7   2    2.15    0.61
   6   7  -2    2.99    0.54
  -6   7   2    4.22    0.70
  -6   7   2    4.28    0.79
  -6   7   2    4.68    0.82
   6  -7  -1   -0.10    0.43
   6   7  -1    0.17    0.47
  -6   7   1   -0.09    0.64
   6   7  -1    0.16    0.32
  -6   7   1    0.18    0.53
  -6   7   1   -0.09    0.43
   6  -7   0  130.65    5.30
   6   7   0  128.08    4.97
   6   7   0  121.35    4.91
  -6   7   0  114.96    5.04
  -6   7   0  115.48    5.01
  -6  -7   0  120.84    4.91
  -6   7   0  120.90    5.08
  -6   7   0  119.28    5.13
   6  -7   1    5.10    0.89
  -6   7  -1    5.97    0.87
  -6   7  -1    4.67    0.89
  -6  -7  -1    5.97    0.85
  -6   7  -1    3.40    0.89
  -6  -7  -2    1.49    0.65
  -6   7  -2    2.03    0.78
  -6   7  -2    2.61    0.65
   6  -7   2    1.24    0.60
  -6   7  -2    2.62    0.88
   6  -7   2    2.07    0.66
  -6   7  -3   35.98    2.17
  -6   7  -3   31.52    1.99
   6  -7   3   37.99    2.33
   6  -7   3   38.47    2.22
  -6   7  -3   34.40    2.25
   6  -7   4   15.30    1.18
   6  -7   4   16.20    1.19
  -6   7  -4   16.76    1.39
   6  -7   4   13.21    1.03
  -6   7  -4   15.56    1.43
   6  -7   4   17.32    1.45
   6  -7   5   11.13    0.83
   6  -7   5   11.06    0.78
  -6   7  -5   14.65    1.20
  -6   7  -5   13.18    1.12
   6  -7   5   11.44    0.93
   6  -7   5   11.49    0.93
   6   7   6    6.52    0.64
  -6   7  -6    7.77    0.74
   6  -7   6    8.97    0.67
   6  -7   6    8.22    0.67
   6   8  -8   11.79    0.78
  -6  -8   8   11.74    0.85
  -6   8   8   13.53    0.93
  -6  -8   8   13.42    0.87
  -6  -8   8   13.09    0.82
  -6  -8   7   20.78    1.27
  -6  -8   7   18.56    1.31
  -6  -8   7   19.05    1.25
  -6   8   7   18.03    1.22
   6   8  -7   18.77    1.19
  -6  -8   7   20.10    1.36
  -6   8   7   20.87    1.44
  -6  -8   6  131.93    5.31
  -6   8   6  128.01    5.34
   6   8  -6  129.28    5.21
  -6  -8   6  130.37    5.23
  -6  -8   6  125.61    5.00
  -6  -8   6  124.27    5.10
  -6  -8   6  122.83    5.19
  -6   8   6  132.27    5.28
   6   8  -6  129.55    5.28
  -6  -8   5    7.15    0.83
   6   8  -5    6.40    0.87
  -6  -8   5    6.04    0.80
  -6   8   4  139.47    5.90
  -6  -8   4  151.52    5.88
   6   8  -4  161.44    6.08
  -6  -8   4  141.59    6.13
  -6   8   3    8.65    1.02
  -6  -8   3    7.58    0.91
   6   8  -3    7.81    0.90
  -6   8   2   34.27    2.05
  -6  -8   2   33.44    1.85
  -6  -8   2   34.35    1.88
   6   8  -2   31.50    1.85
   6   8  -2   32.09    1.90
  -6  -8   2   33.17    1.95
  -6   8   2   29.41    1.91
   6  -8  -1   15.72    1.36
   6   8  -1   15.97    1.26
  -6   8   1   17.16    1.44
   6   8  -1   15.18    1.19
  -6   8   0  119.64    5.23
  -6  -8   0  128.25    5.13
   6   8   0  122.19    5.12
   6   8   0  122.86    5.10
   6  -8   0  134.52    5.48
  -6   8   0  131.00    5.32
  -6   8   0  133.26    5.41
   6  -8   1   70.68    3.39
  -6  -8  -1   58.98    2.97
  -6   8  -1   68.90    3.33
  -6   8  -1   60.47    3.19
   6  -8   2    0.83    0.45
   6  -8   2    1.11    0.57
  -6  -8  -2    0.74    0.58
  -6   8  -2    0.23    0.65
   6  -8   2    0.53    0.53
   6  -8   3    1.95    0.70
  -6   8  -3    2.13    0.56
   6  -8   3    1.68    0.63
  -6   8  -3    1.59    0.79
   6  -8   4    0.91    0.45
  -6   8  -4    0.82    0.67
   6  -8   4    1.37    0.52
   6  -8   4    1.53    0.49
  -6   8  -4    0.72    0.75
  -6   8  -5    7.22    0.88
   6  -8   5    6.51    0.58
   6  -8   5    7.19    0.71
   6  -8   5    7.59    0.74
   6  -8   5    5.78    0.60
  -6   8  -5    7.74    0.89
  -6   8  -6    5.55    0.62
   6   8   6    6.19    0.55
   6  -8   6    6.24    0.54
   6  -8   6    7.43    0.58
  -6  -9   8   37.56    1.58
  -6  -9   8   36.34    1.60
  -6  -9   8   33.12    1.56
   6   9  -8   34.14    1.51
  -6   9   8   36.45    1.65
  -6  -9   7    1.42    0.50
  -6   9   7    2.35    0.53
  -6  -9   7    2.05    0.54
  -6  -9   7    2.02    0.56
  -6  -9   7    2.01    0.57
   6   9  -7    1.93    0.45
  -6   9   7    2.97    0.80
  -6   9   6   23.82    1.70
  -6  -9   6   19.16    1.27
  -6  -9   6   21.24    1.41
  -6  -9   6   20.49    1.52
  -6  -9   6   21.55    1.50
  -6  -9   6   20.75    1.54
  -6  -9   6   21.48    1.47
  -6   9   6   19.48    1.46
  -6  -9   5    9.47    1.09
  -6  -9   5    9.95    1.09
  -6  -9   5    9.64    0.99
   6   9  -5    7.15    0.86
   6   9  -5    9.70    1.03
  -6  -9   5   10.25    1.14
  -6  -9   5    9.85    0.96
   6   9  -5   10.72    1.09
   6   9  -4    5.90    0.82
  -6   9   4    3.57    0.77
  -6  -9   4    5.29    0.77
  -6  -9   3    0.28    0.47
  -6  -9   3    0.41    0.48
  -6   9   3    0.09    0.59
   6   9  -3    0.17    0.44
  -6  -9   2    7.15    0.88
  -6  -9   2    5.65    0.76
  -6   9   2    8.14    0.99
   6   9  -2    6.13    0.83
  -6  -9   2    6.43    0.89
   6   9  -2    8.53    0.95
  -6   9   2    6.75    0.96
  -6  -9   1   57.88    2.71
  -6  -9   1   49.48    2.59
   6   9  -1   56.87    2.76
   6   9  -1   57.36    2.75
  -6   9   1   52.66    2.83
   6  -9  -1   61.74    3.00
  -6  -9   0   98.85    4.06
   6   9   0   89.21    4.04
   6  -9   0  104.36    4.39
   6   9   0   89.30    3.98
  -6   9   0   91.86    4.16
  -6   9   0   92.49    4.24
   6  -9   1  327.90   12.04
  -6   9  -1  297.87   11.83
  -6   9  -1  316.92   11.94
  -6  -9  -1  320.08   11.65
   6  -9   1  332.69   11.69
   6  -9   2    7.97    1.01
   6  -9   2    9.26    0.95
  -6   9  -2    7.71    1.15
   6  -9   3   45.48    2.36
  -6   9  -3   41.44    2.24
  -6   9  -3   35.62    2.16
   6  -9   3   32.36    1.84
   6   9   3   38.48    2.08
  -6   9  -4    8.58    1.04
   6  -9   4   10.28    0.87
   6  -9   4    9.65    0.86
  -6   9  -4    8.56    1.04
   6  -9   4    8.20    0.78
   6   9   4   11.05    1.00
   6  -9   5    1.40    0.35
   6  -9   5    2.71    0.52
   6  -9   5    1.98    0.47
   6  -9   5    2.10    0.45
   6  -9   5    2.23    0.41
  -6   9  -5    2.04    0.65
  -6   9  -5    3.19    0.67
   6   9   5    1.45    0.50
   6   9   6   -0.03    0.28
   6  -9   6    0.47    0.28
  -6 -10   8    2.01    0.31
  -6  10   8    1.71    0.36
  -6 -10   8    1.89    0.35
  -6 -10   8    1.41    0.33
  -6 -10   7   10.53    0.90
  -6 -10   7    9.65    0.84
  -6 -10   7    9.12    0.84
  -6  10   7    9.11    0.84
  -6  10   7    9.21    0.98
  -6  10   7    9.57    0.86
  -6 -10   7    8.71    0.82
  -6 -10   6   20.65    1.38
  -6 -10   6   20.33    1.28
  -6 -10   6   21.48    1.52
  -6 -10   6   20.77    1.44
  -6  10   6   21.96    1.48
  -6 -10   6   19.70    1.42
  -6  10   6   21.73    1.63
  -6  10   5    3.11    0.92
   6  10  -5    2.44    0.57
  -6 -10   5    2.65    0.59
  -6 -10   5    2.53    0.79
   6  10  -5    1.93    0.55
  -6 -10   5    0.91    0.61
   6  10  -5    2.28    0.64
  -6 -10   5    2.02    0.53
   6  10  -4   49.44    2.47
  -6 -10   4   46.77    2.36
  -6  10   3  138.64    5.90
  -6 -10   3  148.79    5.94
  -6 -10   3  150.80    5.84
  -6 -10   2   21.22    1.59
  -6  10   2   20.44    1.62
   6  10  -2   23.87    1.59
  -6 -10   2   25.41    1.55
  -6 -10   1  262.95    9.53
  -6 -10   1  259.87    9.48
   6 -10  -1  253.67    9.83
   6  10  -1  255.18    9.62
  -6  10   1  249.69    9.70
  -6 -10   0   32.74    1.92
   6  10   0   33.09    1.95
  -6  10   0   26.78    2.04
   6 -10   0   34.41    2.11
   6 -10   1   94.44    4.32
   6 -10   1  101.72    4.08
  -6  10  -1   85.97    4.19
  -6 -10  -1   89.99    3.99
   6 -10   2   21.20    1.63
  -6  10  -2   23.07    1.77
  -6  10  -2   25.26    1.66
   6 -10   2   24.07    1.56
   6 -10   3    4.16    0.77
   6 -10   3    3.33    0.76
  -6  10  -3    2.51    0.60
   6  10   3    4.06    0.69
   6 -10   3    2.49    0.53
  -6  10  -3    3.02    0.83
  -6  10  -4    1.21    0.69
  -6  10  -4    1.98    0.73
   6 -10   4    0.63    0.42
   6 -10   4    0.51    0.39
   6  10   4    1.04    0.50
   6 -10   4    0.88    0.41
   6 -10   4    1.06    0.53
   6  10   5    1.18    0.41
   6 -10   5    0.67    0.29
  -6  10  -5    1.13    0.54
   6 -10   5    1.43    0.41
   6 -10   5    1.35    0.40
  -6  10  -5    0.82    0.49
   6 -10   5    0.39    0.34
   6  10   5    1.84    0.46
   6 -10   5    0.63    0.31
   6  10   6    2.96    0.32
   6 -10   6    3.28    0.36
  -6  11   8    7.64    0.50
  -6 -11   8    7.97    0.51
  -6  11   7    6.39    0.67
  -6 -11   7    6.94    0.68
  -6  11   7    5.97    0.66
  -6  11   7    7.48    0.85
  -6 -11   7    6.38    0.66
  -6 -11   7    5.42    0.66
  -6 -11   7    5.11    0.61
  -6 -11   6    3.76    0.55
  -6  11   6    2.87    0.68
  -6 -11   6    4.22    0.72
  -6 -11   6    4.44    0.69
  -6 -11   6    4.04    0.70
   6  11  -5    5.27    0.82
  -6 -11   5    6.67    0.94
  -6 -11   5    6.45    0.76
   6  11  -5    5.55    0.73
  -6  11   5    4.57    0.86
  -6 -11   5    6.33    0.87
  -6  11   5    6.31    1.02
  -6 -11   4   10.32    1.07
   6  11  -4   10.67    1.05
   6  11  -3    5.38    0.82
  -6  11   3    4.83    0.78
  -6 -11   3    5.22    0.76
  -6 -11   3    5.29    0.83
  -6 -11   2    0.10    0.51
   6 -11  -2    0.11    0.47
   6  11  -2    0.09    0.50
  -6 -11   2    0.32    0.45
   6  11  -1   21.37    1.51
  -6 -11   1   19.94    1.46
  -6 -11   1   19.00    1.38
   6 -11  -1   24.76    1.73
  -6  11   1   20.30    1.64
   6  11   0   21.49    1.52
   6 -11   0   20.48    1.61
   6 -11   0   18.93    1.37
  -6 -11   0   23.83    1.56
   6 -11   1   13.79    1.29
  -6 -11  -1   12.35    1.12
  -6  11  -1   11.69    1.26
   6 -11   1   11.91    1.07
   6 -11   2   -0.21    0.51
  -6  11  -2   -0.17    0.69
   6 -11   2    0.08    0.42
   6 -11   2    0.06    0.39
  -6  11  -2    0.11    0.62
   6  11   2   -0.70    0.52
  -6  11  -3    7.29    1.03
   6 -11   3    8.58    0.96
   6  11   3    5.88    0.80
  -6  11  -3    5.79    0.95
   6 -11   3    5.69    0.68
   6  11   3    7.25    0.81
   6  11   4    1.23    0.49
  -6  11  -4    1.24    0.62
   6 -11   4    1.39    0.42
   6 -11   4    1.23    0.50
  -6  11  -4    1.93    0.71
   6 -11   4    1.11    0.46
   6  11   4    1.11    0.46
   6  11   5    9.21    0.77
   6 -11   5    8.94    0.68
   6 -11   5    8.57    0.68
   6 -11   5    9.32    0.64
   6  11   5   10.27    0.74
  -6  11  -5    9.26    0.77
  -6  11  -5   10.22    0.88
   6 -11   5    8.71    0.65
   6  11   6   11.94    0.62
  -6 -12   7    4.87    0.57
  -6 -12   7    4.03    0.54
  -6 -12   7    5.50    0.51
  -6 -12   7    4.65    0.59
  -6  12   7    4.81    0.52
  -6  12   7    5.54    0.60
  -6 -12   6    3.69    0.62
  -6 -12   6    5.69    0.77
  -6 -12   6    5.18    0.68
  -6  12   6    5.68    0.78
  -6 -12   6    5.39    0.60
  -6 -12   6    6.11    0.83
  -6  12   6    5.58    0.91
  -6  12   5    1.91    0.80
   6  12  -5    2.08    0.64
  -6 -12   5    1.45    0.46
  -6 -12   5    3.14    0.67
  -6 -12   5    1.81    0.67
  -6 -12   5    1.65    0.68
  -6  12   5    1.91    0.69
   6  12  -5    1.62    0.48
   6  12  -4    0.92    0.58
   6  12  -4    1.74    0.51
  -6 -12   4    0.96    0.57
  -6 -12   4    0.72    0.42
  -6 -12   4    0.38    0.58
   6  12  -4    1.42    0.50
  -6 -12   4    0.60    0.45
  -6 -12   3    0.24    0.49
   6  12  -3   -0.38    0.51
  -6 -12   3   -0.10    0.45
  -6 -12   3    0.10    0.47
   6  12  -2   47.80    2.54
  -6 -12   2   48.02    2.44
   6 -12  -2   48.98    2.69
  -6 -12   2   50.01    2.67
   6  12  -1    0.19    0.50
  -6 -12   1    0.55    0.56
   6 -12  -1   -0.11    0.41
  -6 -12   1   -0.08    0.43
  -6 -12   1    0.32    0.63
   6  12   0    2.08    0.62
   6 -12   0    2.74    0.69
  -6 -12   0    2.72    0.72
   6 -12   0    2.98    0.56
   6 -12   1    3.07    0.68
  -6  12  -1    2.91    0.76
  -6 -12  -1    3.39    0.69
   6 -12   1    2.25    0.55
   6 -12   1    2.37    0.66
  -6  12  -2    4.63    0.89
   6 -12   2    3.79    0.58
  -6  12  -2    4.09    0.88
   6  12   2    3.58    0.67
  -6  12  -3    6.62    0.93
   6 -12   3    4.78    0.78
   6  12   3    4.87    0.73
  -6  12  -3    4.95    0.89
   6 -12   3    5.85    0.66
   6  12   3    6.12    0.73
   6  12   4    1.83    0.52
   6 -12   4    2.06    0.48
   6 -12   4    2.44    0.44
  -6  12  -4    2.12    0.63
  -6  12  -4    2.56    0.68
   6  12   4    2.14    0.49
   6 -12   4    1.77    0.52
   6 -12   5    7.86    0.55
   6 -12   5    7.93    0.58
   6 -12   5    7.06    0.55
   6  12   5    7.85    0.62
   6 -12   5    5.70    0.50
  -6 -13   7    0.07    0.32
  -6 -13   7   -0.06    0.28
  -6  13   7   -0.25    0.34
  -6 -13   7    0.19    0.32
  -6 -13   7    0.03    0.24
  -6  13   6    6.52    0.78
  -6 -13   6    4.97    0.68
  -6 -13   6    5.44    0.73
  -6 -13   6    5.03    0.55
  -6  13   6    4.93    0.82
  -6 -13   6    4.86    0.75
  -6 -13   5    6.45    0.93
  -6 -13   5    6.41    0.78
   6  13  -5    4.81    0.68
  -6 -13   5    7.03    0.88
  -6  13   5    5.53    0.91
  -6 -13   5    8.13    0.79
  -6 -13   4   20.32    1.45
  -6  13   4   21.48    1.58
   6  13  -4   19.89    1.49
  -6 -13   4   23.11    1.47
   6  13  -4   21.75    1.52
  -6  13   4   22.45    1.59
  -6 -13   4   20.23    1.51
  -6 -13   4   20.45    1.51
   6  13  -4   21.91    1.48
  -6 -13   3    7.17    0.83
   6  13  -3    5.49    0.83
  -6 -13   3    5.85    0.82
  -6 -13   3    6.51    0.87
  -6 -13   3    6.07    0.90
   6  13  -3    6.06    0.84
  -6 -13   2   25.27    1.72
  -6 -13   2   21.27    1.51
  -6 -13   2   22.71    1.47
   6  13  -2   19.63    1.54
  -6 -13   1   32.25    1.90
  -6 -13   1   31.89    2.06
   6  13  -1   34.44    1.99
   6 -13  -1   30.12    1.98
  -6 -13   0   25.34    1.63
   6 -13   0   25.73    1.77
   6  13   0   27.68    1.78
  -6  13  -1    1.57    0.64
  -6 -13  -1    1.30    0.56
   6 -13   1    1.54    0.50
   6  13   1    2.06    0.58
   6 -13   1    1.70    0.61
   6  13   2   35.14    1.97
   6 -13   2   43.18    2.31
   6 -13   2   39.56    1.92
   6  13   2   40.96    2.10
  -6  13  -2   43.64    2.39
   6  13   3    5.66    0.69
  -6  13  -3    6.22    0.93
   6 -13   3    5.41    0.62
   6  13   3    4.78    0.72
   6 -13   4    7.98    0.67
   6 -13   4    7.85    0.73
   6  13   4    9.47    0.75
   6  13   4    7.39    0.75
   6 -13   4    8.98    0.82
   6 -13   5   10.45    0.63
   6 -13   5   11.00    0.62
   6 -13   5    9.91    0.60
  -6  14   7    0.91    0.30
  -6 -14   7    0.59    0.21
  -6 -14   7    1.21    0.33
  -6  14   6   -0.11    0.46
  -6 -14   6   -0.13    0.41
  -6  14   6    0.22    0.54
   6  14  -6   -0.05    0.29
  -6 -14   5   -0.14    0.50
   6  14  -5   -0.43    0.41
  -6 -14   5    0.26    0.41
  -6 -14   5    0.30    0.36
  -6 -14   5    0.06    0.60
  -6  14   5   -0.07    0.62
   6  14  -5    0.24    0.40
  -6  14   4   33.81    2.02
  -6 -14   4   38.47    1.95
   6  14  -4   37.79    2.04
  -6 -14   4   34.89    2.00
  -6  14   4   37.53    2.08
  -6 -14   4   34.54    1.95
  -6 -14   4   37.52    2.06
   6  14  -4   34.15    1.94
  -6  14   3    4.11    0.76
  -6 -14   3    4.13    0.79
   6  14  -3    4.15    0.71
   6  14  -3    4.46    0.76
   6  14  -3    3.57    0.71
  -6  14   3    4.43    0.80
  -6 -14   3    3.74    0.69
  -6 -14   3    4.51    0.68
   6  14  -2   31.46    1.84
   6  14  -2   30.52    1.88
  -6 -14   2   29.68    1.77
  -6 -14   2   31.71    1.74
  -6 -14   2   30.09    1.92
   6  14  -2   25.13    1.71
  -6  14   2   28.12    1.88
   6  14  -1  254.35    8.87
  -6  14   1  226.58    8.81
   6  14  -1  222.00    8.60
  -6 -14   1  259.88    9.03
  -6 -14   1  256.15    8.72
   6  14  -1  195.31    8.48
  -6  14   0    2.36    0.74
  -6 -14   0    2.85    0.66
   6  14   0    1.85    0.51
  -6  14  -1   32.66    1.97
   6 -14   1   36.61    1.91
   6  14   1   30.17    1.76
  -6  14  -1   31.47    1.95
   6 -14   1   32.55    1.99
   6 -14   2   -0.27    0.47
  -6  14  -2    0.38    0.56
  -6  14  -2    0.47    0.59
   6  14   2    0.37    0.46
   6 -14   2    0.05    0.35
   6  14   2   -0.41    0.49
   6 -14   3    0.31    0.44
   6  14   3    0.17    0.38
   6  14   3    0.54    0.45
   6 -14   3    0.05    0.34
  -6  14  -3    0.12    0.48
  -6  14  -3   -0.50    0.55
   6  14   4    0.09    0.36
   6 -14   4    0.32    0.32
  -6  14  -4    0.32    0.50
   6 -14   4    0.17    0.34
   6  14   4   -0.17    0.35
   6  14   5   24.12    1.02
   6 -14   5   22.30    0.98
   6 -14   5   24.35    1.01
   6  15  -7    2.24    0.24
  -6 -15   6    1.57    0.42
  -6 -15   6    1.20    0.36
  -6  15   6    1.84    0.48
   6  15  -5    0.44    0.36
  -6 -15   5    0.87    0.49
  -6 -15   5    0.64    0.38
  -6 -15   5    0.63    0.37
  -6 -15   5    0.56    0.56
  -6  15   5    0.06    0.55
  -6  15   5    0.06    0.46
   6  15  -4    0.08    0.40
  -6 -15   4    0.21    0.49
  -6 -15   4    0.19    0.40
  -6  15   4    0.92    0.60
  -6  15   4    0.75    0.54
  -6 -15   4    1.08    0.68
   6  15  -4    0.48    0.45
   6  15  -3   21.56    1.45
  -6 -15   3   21.24    1.35
  -6 -15   3   19.03    1.39
  -6  15   3   22.12    1.49
  -6 -15   3   19.56    1.37
   6  15  -3   23.06    1.47
   6  15  -2    2.07    0.65
  -6 -15   2    4.26    0.75
  -6 -15   2    2.79    0.55
   6  15  -2    2.35    0.57
   6  15  -2    2.26    0.61
  -6  15   2    3.04    0.79
   6  15  -1   47.13    2.36
  -6 -15   1   47.84    2.27
   6  15  -1   41.80    2.20
  -6  15   1   41.75    2.33
   6  15  -1   38.99    2.13
   6 -15   0    1.18    0.55
  -6 -15   0    1.20    0.55
  -6  15   0    1.33    0.65
  -6  15  -1   12.80    1.13
   6 -15   1   14.10    1.19
   6  15   1   11.80    1.06
   6  15   2    0.11    0.41
   6  15   2    0.73    0.42
   6 -15   2    0.18    0.33
  -6  15  -2    1.04    0.56
  -6  15  -2    1.56    0.61
   6 -15   2   -0.08    0.45
   6 -15   3    0.07    0.39
   6 -15   3   -0.25    0.38
   6  15   3   -0.48    0.37
   6 -15   3    0.04    0.31
  -6  15  -3   -0.22    0.49
   6  15   3    0.05    0.42
   6 -15   4    2.27    0.38
   6  15   4    3.10    0.39
   6 -15   4    1.90    0.35
  -6  16   6    0.04    0.34
  -6 -16   6    0.26    0.28
  -6 -16   6   -0.21    0.32
  -6 -16   6    0.15    0.24
  -6 -16   5    0.59    0.36
  -6 -16   5    0.41    0.49
  -6 -16   5    1.05    0.45
  -6  16   5    1.03    0.47
  -6 -16   4    0.74    0.43
  -6 -16   4    1.80    0.45
  -6  16   4    1.56    0.54
  -6 -16   4    0.81    0.55
  -6 -16   4    0.62    0.44
   6  16  -3    1.06    0.46
  -6  16   3    1.92    0.57
   6  16  -3    0.84    0.51
  -6 -16   3    0.55    0.40
  -6  16   2  109.37    4.83
   6  16  -2  115.12    4.79
   6  16  -2  118.67    4.72
  -6 -16   2  126.46    4.79
  -6 -16   2  122.86    4.71
   6  16  -2  124.82    4.84
  -6  16   1    3.49    0.75
   6  16  -1    3.38    0.68
   6  16  -1    2.61    0.59
  -6 -16   1    2.99    0.64
  -6  16   0   10.24    1.00
  -6 -16   0    9.17    0.87
   6  16   0    8.33    0.91
   6 -16   0   10.19    0.98
   6  16   0    8.77    0.93
  -6  16  -1    7.83    0.85
   6  16   1    7.95    0.82
   6 -16   1    7.87    0.67
   6 -16   1    8.35    0.86
  -6  16  -2    1.00    0.46
   6  16   2    0.98    0.41
   6  16   2    1.37    0.41
   6  16   2    1.50    0.50
   6 -16   2    0.78    0.33
   6 -16   2    0.77    0.43
   6 -16   3    9.32    0.77
   6 -16   3   10.00    0.78
   6  16   3    8.18    0.68
   6 -16   3    9.06    0.65
   6 -16   3    8.81    0.65
   6  16   3    8.60    0.69
   6 -16   4    0.71    0.24
   6  16   4    1.08    0.24
   6 -16   4    0.91    0.24
   6  17  -6    0.26    0.17
  -6 -17   6    0.29    0.18
  -6 -17   6   -0.02    0.19
  -6 -17   6    0.15    0.19
  -6 -17   5    0.03    0.40
  -6  17   5   -0.04    0.38
  -6 -17   5    0.21    0.34
  -6 -17   5    0.23    0.34
  -6  17   4   -0.11    0.40
   6  17  -4    0.28    0.32
  -6 -17   4    0.05    0.31
  -6 -17   4    0.41    0.37
  -6 -17   4    0.19    0.47
  -6 -17   3    3.85    0.68
  -6  17   3    4.18    0.61
  -6 -17   3    2.37    0.46
  -6 -17   3    2.53    0.57
   6  17  -3    2.75    0.51
   6  17  -3    3.47    0.53
   6  17  -2    0.70    0.40
   6  17  -2    0.61    0.43
  -6 -17   2    0.51    0.47
   6  17  -2    0.63    0.50
   6  17  -1   25.19    1.52
   6  17  -1   26.13    1.50
  -6 -17   1   25.71    1.44
   6 -17  -1   22.09    1.44
  -6  17   1   24.85    1.52
   6  17   0   10.77    0.94
   6 -17   0    8.88    0.87
  -6  17   0    9.39    0.88
   6  17   1   -0.06    0.45
  -6  17  -1    0.05    0.43
   6 -17   1   -0.20    0.38
   6  17   2    0.24    0.43
   6 -17   2    0.21    0.27
   6  17   2    0.08    0.33
   6 -17   2    0.09    0.26
   6 -17   2   -0.28    0.34
   6 -17   2    0.06    0.32
   6 -17   3    3.70    0.39
   6 -17   3    3.67    0.38
   6  17   3    3.26    0.43
  -6  18   5    0.32    0.28
  -6 -18   5    0.22    0.25
   6  18  -5    0.35    0.21
   6  18  -5    0.31    0.18
  -6 -18   5    0.55    0.25
  -6 -18   4    0.41    0.39
  -6 -18   4    0.97    0.35
  -6  18   4    1.07    0.39
  -6 -18   4    0.52    0.35
   6  18  -4    0.94    0.30
  -6 -18   3    6.36    0.67
   6  18  -3    5.29    0.60
  -6 -18   3    6.73    0.66
   6  18  -2    0.24    0.31
   6  18  -2    0.24    0.37
  -6 -18   2    0.19    0.38
   6  18  -2    0.69    0.44
   6  18  -1    4.81    0.55
   6  18  -1    3.58    0.59
   6  18  -1    3.02    0.60
   6 -18  -1    3.32    0.51
  -6 -18   1    3.04    0.52
   6  18   0    0.33    0.46
  -6  18   0    0.39    0.41
   6 -18   0    0.87    0.36
   6  18   1    1.93    0.48
   6 -18   1    1.94    0.43
   6  18   2   -0.12    0.28
   6  18   2   -0.19    0.37
   6 -18   2    0.03    0.22
   6 -18   3    1.15    0.21
   6 -18   3    1.31    0.20
   6  19  -4    0.83    0.30
  -6 -19   4    0.67    0.24
  -6 -19   3    0.13    0.28
   6  19  -3    0.39    0.32
   6  19  -2    3.47    0.51
   6  19  -2    2.85    0.48
  -6 -19   2    3.00    0.46
   6  19  -1    2.73    0.51
   6  19  -1    1.88    0.38
   6  19  -1    2.86    0.53
   6  19   0    0.55    0.44
   6  19   1   27.14    1.32
   6  19   2   -0.03    0.25
   6  20  -3    0.76    0.28
   6  20  -3    0.26    0.28
   6  20  -2   11.85    0.77
   6  20  -2   11.17    0.69
   6  20  -2   11.59    0.71
   6  20  -1    3.06    0.44
   6  20  -1    3.78    0.43
   6  20   0   63.57    2.53
   6  20   1   15.25    0.77
   6  20   1   14.20    0.73
   6  21  -2    0.28    0.21
   6  21  -1    0.99    0.25
  -7   0   8   -0.05    0.37
   7   0  -8   -0.14    0.40
   7   0  -8   -0.46    0.33
   7   0  -7   -0.18    0.43
  -7   0   7    0.07    0.47
  -7   0   7   -0.32    0.51
  -7   0   7    0.06    0.39
  -7   0   6   16.40    1.25
  -7   0   6   16.09    1.45
  -7   0   6   16.34    1.31
  -7   0   6   14.95    1.25
   7   0  -6   16.75    1.40
   7   0  -6   16.26    1.41
  -7   0   5    0.93    0.59
   7   0  -5   -0.11    0.55
   7   0  -5    0.12    0.45
  -7   0   5    0.13    0.61
   7   0  -4    1.28    0.55
   7   0  -4    0.79    0.56
   7   0  -4    0.33    0.41
  -7   0   3    0.47    0.61
   7   0  -3    0.08    0.39
   7   0  -3    0.11    0.45
   7   0  -3    0.11    0.45
  -7   0   3    0.34    0.52
  -7   0   2  150.68    5.96
  -7   0   2  142.68    6.11
   7   0  -2  148.65    5.86
  -7   0   1   -0.34    0.63
   7   0  -1    0.10    0.38
  -7   0   1    0.26    0.52
   7   0   0  368.89   13.41
  -7   0   0  367.68   13.55
   7   0   0  362.05   13.20
   7   0   1    0.22    0.43
  -7   0  -1    0.12    0.61
   7   0   1    0.25    0.40
  -7   0  -2   28.02    2.02
  -7   0  -2   30.51    2.02
   7   0   2   25.83    1.64
  -7   0  -3   -0.11    0.62
   7   0   3   -0.21    0.40
  -7   0  -3    0.70    0.60
  -7   0  -3    0.54    0.64
  -7   0  -4    1.58    0.69
  -7   0  -4    1.19    0.61
   7   0   4    1.06    0.42
  -7   0  -5   -0.21    0.55
  -7   0  -6    3.52    0.49
   7  -1  -8    6.12    0.65
   7  -1  -8    7.59    0.72
   7   1  -8    7.25    0.69
  -7   1   8    6.42    0.64
  -7  -1   8    7.58    0.70
  -7  -1   7   27.78    1.60
  -7   1   7   28.16    1.62
  -7  -1   7   31.59    1.71
  -7   1   7   32.01    1.73
  -7  -1   7   30.52    1.73
   7  -1  -7   29.51    1.81
   7  -1  -6    4.54    0.84
  -7  -1   6    6.23    0.89
  -7   1   6    5.08    0.78
  -7   1   6    4.92    0.76
  -7  -1   6    7.92    0.92
  -7  -1   6    6.88    0.92
  -7   1   6    7.79    0.92
   7  -1  -6    5.28    0.84
  -7   1   6    6.74    0.97
  -7  -1   5   12.09    1.16
  -7   1   5   10.87    1.13
  -7   1   5   12.09    1.32
   7  -1  -5    9.87    1.15
   7  -1  -5    9.37    1.12
  -7  -1   4   51.09    2.63
  -7   1   4   48.77    2.60
   7   1  -4   49.17    2.46
   7  -1  -4   47.09    2.66
   7  -1  -4   44.50    2.64
  -7  -1   3    0.65    0.58
  -7   1   3    0.67    0.57
   7  -1  -3    0.58    0.41
   7   1  -3    1.19    0.46
  -7  -1   3    0.91    0.59
   7  -1  -3    0.66    0.54
   7  -1  -3    0.78    0.47
  -7  -1   2    0.44    0.53
  -7   1   2    0.28    0.55
  -7  -1   2    0.28    0.49
  -7  -1   2    0.22    0.53
   7   1  -2    1.09    0.47
   7  -1  -2    0.33    0.44
   7  -1  -1    2.22    0.58
  -7  -1   1    2.20    0.62
  -7   1   1    2.12    0.63
   7  -1  -1    2.51    0.62
  -7  -1   1    1.46    0.62
  -7  -1   1    2.70    0.73
   7  -1   0    9.06    1.01
  -7  -1   0    6.81    0.99
   7   1   0    7.16    0.83
   7  -1   0    8.94    0.93
   7  -1   1   16.66    1.42
   7   1   1   15.57    1.23
   7  -1   1   17.16    1.28
  -7  -1  -1   16.75    1.49
   7  -1   2  127.04    5.20
  -7   1  -2  131.39    5.58
  -7  -1  -2  131.05    5.56
  -7  -1  -2  129.43    5.62
  -7  -1  -3    3.23    0.79
  -7  -1  -3    5.12    0.95
  -7   1  -3    5.30    0.95
   7   1   3    3.11    0.59
   7  -1   3    3.31    0.61
  -7   1  -3    5.09    0.90
  -7  -1  -4   26.64    1.69
  -7   1  -4   27.46    1.73
  -7   1  -4   24.53    1.58
  -7  -1  -4   22.11    1.47
   7  -1   4   20.63    1.29
   7   1   4   20.72    1.29
  -7   1  -5   14.21    1.07
  -7  -1  -5   13.35    1.03
  -7   1  -6    5.03    0.54
  -7  -1  -6    4.69    0.51
   7   2  -8    0.06    0.28
   7  -2  -8   -0.11    0.30
   7   2  -8    0.47    0.35
  -7  -2   8    0.86    0.41
  -7   2   8    0.08    0.32
  -7  -2   7    7.79    0.80
  -7  -2   7    7.05    0.82
  -7  -2   7    9.86    0.95
  -7   2   7    7.51    0.80
   7   2  -7    7.65    0.88
   7  -2  -7    7.02    0.85
   7   2  -6   21.69    1.61
   7  -2  -6   17.35    1.48
  -7  -2   6   19.33    1.41
  -7   2   6   20.17    1.40
  -7  -2   6   20.85    1.45
  -7   2   6   20.55    1.43
  -7  -2   6   22.71    1.55
  -7  -2   6   20.66    1.64
   7   2  -6   17.24    1.48
   7   2  -5  124.41    5.34
   7  -2  -5  121.72    5.33
   7   2  -5  126.23    5.39
   7  -2  -5  119.74    5.34
  -7   2   5  120.49    5.41
  -7  -2   5  122.74    5.50
  -7  -2   5  132.15    5.22
  -7   2   5  120.94    5.13
   7   2  -4   24.34    1.61
   7  -2  -4   24.47    1.80
   7   2  -4   23.92    1.77
   7  -2  -4   27.55    1.87
  -7  -2   4   26.47    1.76
  -7   2   4   26.93    1.78
  -7  -2   3   37.02    2.09
  -7   2   3   37.64    2.16
   7   2  -3   32.73    1.94
   7  -2  -3   35.07    1.95
   7   2  -3   31.98    2.10
   7  -2  -3   35.93    2.17
   7   2  -3   37.27    2.20
   7  -2  -3   33.16    2.13
  -7  -2   3   30.08    2.10
  -7   2   3   34.00    2.16
  -7   2   2   10.31    1.13
  -7  -2   2   13.14    1.15
   7   2  -2   11.75    1.08
   7  -2  -2   10.23    1.00
  -7  -2   2   12.26    1.05
  -7  -2   2   10.76    1.20
  -7   2   2   11.57    1.23
  -7   2   1  139.42    5.65
   7  -2  -1  139.85    5.57
   7   2  -1  146.07    5.63
   7  -2  -1  141.05    5.79
  -7  -2   1  148.75    5.92
  -7   2   1  140.15    5.87
  -7  -2   1  124.57    5.44
  -7  -2   0   54.03    2.78
  -7   2   0   44.24    2.63
   7  -2   0   48.23    2.65
  -7   2   0   46.60    2.60
   7   2   0   44.89    2.41
   7  -2   0   49.33    2.44
  -7  -2  -1   60.47    3.12
  -7   2  -1   57.18    3.08
   7   2   1   53.47    2.74
   7  -2   1   60.87    2.82
   7  -2   1   55.86    3.06
  -7   2  -1   57.07    2.98
  -7   2  -1   59.27    3.07
  -7  -2  -2    0.12    0.58
  -7   2  -2    0.12    0.62
  -7   2  -2    0.39    0.67
   7  -2   2    0.40    0.40
  -7  -2  -2    0.55    0.67
  -7   2  -2   -0.34    0.68
   7  -2   3    5.47    0.67
  -7  -2  -3    6.60    0.97
  -7   2  -3    4.65    0.92
   7  -2   3    4.63    0.75
  -7  -2  -3    5.91    0.96
  -7   2  -3    5.53    1.01
   7   2   3    3.69    0.65
   7  -2   3    4.56    0.66
  -7   2  -3    6.60    0.96
  -7   2  -4    7.10    0.95
  -7   2  -4    5.24    0.88
  -7  -2  -4    4.78    0.77
   7   2   4    5.48    0.63
   7  -2   4    4.42    0.62
  -7   2  -5    0.71    0.60
  -7  -2  -5    0.29    0.52
   7  -2   5    0.53    0.31
  -7   2  -6    0.37    0.38
  -7  -2  -6   -0.15    0.33
   7   3  -8    0.28    0.33
  -7  -3   8    0.65    0.41
  -7  -3   7    0.82    0.45
  -7  -3   7    0.84    0.48
   7   3  -7    0.94    0.47
  -7  -3   7    0.50    0.52
  -7   3   7    1.10    0.47
   7   3  -7    0.50    0.43
   7  -3  -7    0.99    0.50
  -7  -3   6   46.50    2.39
  -7   3   6   42.78    2.28
   7   3  -6   44.88    2.51
   7  -3  -6   44.83    2.51
  -7  -3   6   48.06    2.47
  -7  -3   6   47.12    2.38
   7   3  -5    4.92    0.88
   7  -3  -5    3.83    0.81
   7   3  -5    6.01    0.91
   7  -3  -5    2.80    0.73
  -7   3   5    6.10    0.86
  -7   3   5    3.97    0.84
  -7  -3   5    3.84    0.86
   7   3  -4    3.75    0.64
   7   3  -4    3.89    0.73
   7  -3  -4    2.56    0.66
   7   3  -4    3.22    0.74
   7  -3  -4    4.17    0.80
  -7  -3   4    3.57    0.79
  -7   3   4    3.36    0.78
  -7  -3   3    9.86    1.07
   7   3  -3    9.61    0.98
   7  -3  -3   10.07    0.95
   7   3  -3    8.33    1.03
   7  -3  -3    9.54    1.08
   7   3  -3   10.82    1.14
   7  -3  -3   11.70    1.17
  -7  -3   3    7.66    1.06
  -7   3   3   10.27    1.14
  -7  -3   2  115.86    4.67
  -7   3   2  115.96    4.77
  -7  -3   2  105.68    4.84
  -7   3   2  107.82    4.86
   7  -3  -2  115.16    4.61
   7   3  -2  112.02    4.63
  -7  -3   2  101.06    4.46
   7  -3  -1  134.16    5.40
  -7   3   1  131.33    5.28
  -7   3   1  125.97    5.21
  -7  -3   1  124.19    5.39
  -7   3   1  131.60    5.43
   7   3  -1  123.66    5.14
   7  -3  -1  123.22    5.09
  -7  -3   1  115.59    5.02
   7  -3   0   21.44    1.65
  -7   3   0   20.29    1.52
  -7   3   0   22.26    1.67
   7   3   0   21.28    1.45
   7  -3   0   22.24    1.48
  -7  -3   0   22.37    1.71
  -7   3   0   21.82    1.67
   7  -3   1    5.45    0.90
   7   3   1    5.17    0.73
   7  -3   1    4.83    0.75
  -7   3  -1    4.40    0.94
  -7   3  -1    5.70    1.01
  -7  -3  -1    4.95    0.88
  -7   3  -1    6.13    0.98
   7  -3   2    6.75    0.93
  -7  -3  -2    5.34    0.92
  -7   3  -2    4.07    0.87
   7  -3   2    6.50    0.77
  -7   3  -2    5.39    0.93
  -7  -3  -2    5.70    0.96
  -7   3  -2    5.52    0.97
   7  -3   3    0.68    0.47
   7  -3   3    0.13    0.41
  -7  -3  -3    0.67    0.59
  -7   3  -3   -0.11    0.66
  -7   3  -3    0.75    0.73
   7  -3   3    1.25    0.54
  -7  -3  -3    0.21    0.62
  -7   3  -3    0.86    0.74
   7   3   3    0.80    0.43
   7  -3   3    0.34    0.44
  -7   3  -4    8.55    1.02
  -7   3  -4    8.46    1.01
   7  -3   4    6.53    0.72
   7  -3   5   20.83    1.09
  -7   3  -5   22.46    1.37
  -7  -3  -5   21.66    1.25
  -7   3  -6   -0.12    0.38
  -7  -3  -6    0.37    0.28
   7   3   6    0.31    0.22
   7   4  -8    2.75    0.43
  -7  -4   8    2.68    0.49
   7   4  -7    2.38    0.59
   7  -4  -7    1.71    0.53
  -7  -4   7    2.98    0.57
   7   4  -7    2.90    0.55
  -7   4   7    1.50    0.62
  -7  -4   7    2.66    0.59
  -7  -4   6   15.23    1.26
  -7  -4   6   16.30    1.32
  -7  -4   6   17.00    1.30
  -7  -4   6   16.93    1.30
  -7   4   6   15.07    1.17
   7   4  -6   14.59    1.30
   7  -4  -6   14.88    1.31
   7   4  -5    1.69    0.56
  -7   4   5    1.40    0.62
  -7  -4   5    1.39    0.70
  -7   4   5    1.84    0.67
   7   4  -5    1.42    0.64
   7  -4  -5    0.77    0.63
   7   4  -5    1.14    0.59
  -7  -4   5    1.64    0.63
   7   4  -5   -0.11    0.59
   7  -4  -5    1.03    0.56
   7   4  -4    3.73    0.78
   7  -4  -4    4.13    0.78
   7   4  -4    2.81    0.59
   7   4  -4    3.51    0.71
   7  -4  -4    3.57    0.76
  -7   4   4    3.54    0.76
  -7  -4   4    4.55    0.79
  -7   4   4    4.16    0.89
   7   4  -3   58.56    3.07
   7  -4  -3   64.71    3.19
   7   4  -3   63.85    3.16
   7  -4  -3   62.48    3.17
  -7  -4   3   66.72    3.03
  -7  -4   3   60.10    3.11
  -7   4   3   52.02    3.00
  -7  -4   3   58.67    2.77
   7   4  -3   61.69    2.96
   7  -4  -3   59.81    2.84
  -7   4   2  226.80    8.70
  -7  -4   2  233.50    8.58
  -7  -4   2  223.74    8.82
  -7   4   2  229.89    8.84
  -7  -4   2  217.15    8.44
   7  -4  -2  234.37    8.55
   7  -4  -1    2.22    0.67
  -7   4   1    1.61    0.70
   7  -4  -1    2.54    0.59
   7   4  -1    3.25    0.66
  -7   4   1    3.69    0.72
  -7  -4   1    3.73    0.74
  -7  -4   1    1.56    0.75
  -7   4   1    2.67    0.78
   7  -4   0   12.87    1.32
  -7   4   0   15.29    1.31
  -7   4   0   15.30    1.39
  -7   4   0   14.48    1.45
   7   4   0   15.37    1.23
  -7  -4   0   16.43    1.44
  -7   4   0   16.21    1.45
   7   4   1  139.72    5.60
   7  -4   1  146.29    5.67
  -7  -4  -1  130.33    5.86
  -7   4  -1  134.55    5.91
  -7   4  -1  141.72    5.95
  -7   4  -1  136.32    5.82
   7  -4   1  154.53    6.10
   7  -4   2    0.89    0.58
  -7  -4  -2    0.68    0.59
  -7   4  -2    0.24    0.58
   7  -4   2    1.06    0.46
  -7   4  -2    0.40    0.71
  -7  -4  -2    1.53    0.75
   7  -4   3    0.30    0.44
   7  -4   3    0.58    0.51
  -7   4  -3   -0.25    0.72
   7  -4   3    0.19    0.38
  -7  -4  -3    0.33    0.54
  -7   4  -3    0.56    0.60
   7  -4   3    0.11    0.48
   7   4   3    0.13    0.41
   7  -4   3    0.33    0.44
  -7  -4  -3    0.71    0.61
  -7   4  -3    1.50    0.76
  -7   4  -4   12.22    1.13
  -7   4  -4   11.18    1.11
   7  -4   4   10.42    0.93
   7  -4   4    9.12    0.82
  -7   4  -5    1.43    0.46
   7  -4   5    1.33    0.34
  -7   4  -5    1.22    0.62
  -7  -4  -5    1.48    0.50
   7   4   6    5.59    0.43
   7   5  -8   13.95    0.80
  -7  -5   8   14.96    0.93
   7   5  -7    0.07    0.37
   7  -5  -7    0.21    0.34
  -7  -5   7    0.06    0.50
   7   5  -7    0.26    0.38
  -7   5   7    0.41    0.57
  -7  -5   7    0.42    0.43
   7   5  -6   66.23    3.25
   7  -5  -6   67.00    3.25
  -7  -5   6   70.51    3.07
  -7  -5   6   71.52    3.18
  -7  -5   6   66.46    3.15
   7   5  -5   -0.85    0.64
   7  -5  -5    0.43    0.56
  -7  -5   5   -0.53    0.64
  -7   5   5    0.89    0.59
  -7  -5   5   -0.25    0.56
   7   5  -5   -0.26    0.53
   7   5  -5   -0.33    0.53
   7  -5  -5    0.11    0.48
  -7  -5   5    0.09    0.56
  -7  -5   5   -0.28    0.61
  -7  -5   5    0.09    0.58
  -7   5   5   -0.26    0.52
   7   5  -5    0.23    0.43
   7   5  -4   11.83    1.20
   7  -5  -4   14.66    1.32
  -7  -5   4   13.94    1.23
  -7   5   4   13.39    1.25
  -7   5   4   12.96    1.29
   7   5  -4   12.98    1.24
   7  -5  -4   11.76    1.21
   7   5  -4   11.82    1.10
  -7   5   3   17.16    1.44
  -7  -5   3   19.11    1.41
  -7  -5   3   17.28    1.45
  -7   5   3   14.07    1.38
   7   5  -3   17.18    1.32
   7  -5  -3   16.32    1.22
  -7  -5   3   15.23    1.21
  -7   5   2   19.20    1.52
  -7  -5   2   20.26    1.41
  -7   5   2   18.69    1.53
  -7  -5   2   15.83    1.43
   7  -5  -2   18.37    1.32
  -7  -5   2   18.53    1.35
   7  -5  -1   16.03    1.39
  -7   5   1   17.65    1.54
  -7   5   1   15.37    1.34
  -7  -5   1   13.31    1.34
  -7   5   1   16.35    1.44
   7   5  -1   14.81    1.22
   7  -5  -1   15.37    1.20
  -7  -5   1   13.54    1.22
  -7   5   0    3.38    1.04
   7  -5   0    4.89    0.84
  -7   5   0    3.39    0.76
   7   5   0    4.03    0.70
  -7  -5   0    3.10    0.74
  -7   5   0    4.62    0.84
  -7  -5   0    2.42    0.71
  -7   5   0    2.27    0.71
  -7  -5  -1   83.32    3.99
  -7   5  -1   86.86    4.11
   7  -5   1   95.12    4.24
  -7   5  -1   83.56    4.02
  -7   5  -1   81.39    3.94
  -7  -5  -2   40.77    2.47
  -7   5  -2   43.92    2.57
   7  -5   2   45.84    2.32
  -7   5  -2   41.94    2.48
   7  -5   2   49.35    2.67
  -7  -5  -3    0.19    0.60
  -7   5  -3    1.06    0.67
   7  -5   3    1.09    0.58
   7   5   3    0.50    0.41
   7  -5   3   -0.19    0.42
  -7   5  -3    1.43    0.82
   7  -5   3    0.31    0.42
   7  -5   3   -0.14    0.43
   7  -5   3   -0.35    0.44
  -7   5  -4   41.48    2.19
   7  -5   4   35.14    1.86
   7  -5   4   39.31    1.89
   7  -5   4   35.17    1.76
  -7   5  -4   37.96    2.05
   7  -5   4   32.55    1.67
  -7   5  -5    0.30    0.43
   7  -5   5    0.68    0.29
   7   5   6    6.99    0.44
  -7   5  -6    5.88    0.51
  -7  -6   8    1.72    0.40
  -7   6   8    1.17    0.37
  -7  -6   7    1.57    0.48
  -7   6   7    1.09    0.57
   7   6  -7    1.07    0.38
  -7  -6   7    1.36    0.54
   7   6  -7    1.31    0.42
   7   6  -6    4.51    0.70
  -7  -6   6    5.04    0.82
  -7  -6   6    6.09    0.79
  -7  -6   6    5.29    0.81
   7   6  -6    4.26    0.69
   7  -6  -6    3.07    0.63
  -7   6   6    4.53    0.89
   7   6  -5   84.14    3.81
   7  -6  -5   80.63    3.76
  -7  -6   5   75.82    3.53
  -7   6   5   79.30    3.60
  -7  -6   5   92.87    3.76
   7   6  -5   80.91    3.65
  -7  -6   5   81.42    3.72
   7   6  -5   93.68    3.77
  -7  -6   5   77.04    3.89
   7   6  -5   76.93    3.75
   7   6  -5   71.91    3.43
   7  -6  -4    1.97    0.58
   7   6  -4    0.54    0.48
  -7  -6   4    1.80    0.68
  -7   6   4    2.44    0.68
   7   6  -4    2.19    0.64
   7  -6  -4    2.54    0.65
  -7   6   3  301.14   11.02
  -7   6   3  305.24   11.17
  -7  -6   3  321.75   11.06
  -7  -6   3  268.35   11.07
  -7   6   3  293.65   11.19
  -7  -6   3  299.39   10.86
   7   6  -3  299.98   11.04
  -7   6   2   -0.20    0.74
  -7   6   2    0.60    0.64
  -7  -6   2    0.54    0.56
   7  -6  -2    1.26    0.49
   7   6  -2    0.73    0.53
  -7  -6   2    0.53    0.57
  -7   6   2    0.11    0.60
   7  -6  -1  139.09    5.76
  -7   6   1  136.39    5.69
  -7   6   1  132.97    5.57
  -7   6   1  133.08    5.66
  -7  -6   1  122.40    5.56
   7   6  -1  131.74    5.47
   7  -6  -1  144.90    5.46
  -7  -6   1  135.31    5.42
   7  -6   0    2.42    0.66
  -7   6   0    2.89    0.74
  -7   6   0    2.27    0.73
  -7  -6   0    3.36    0.74
   7   6   0    3.32    0.65
  -7  -6   0    3.47    0.75
  -7   6   0    2.09    0.67
  -7   6  -1   95.57    4.37
  -7   6  -1   97.26    4.37
  -7  -6  -1   97.99    4.36
  -7   6  -1   97.00    4.37
  -7  -6  -1   86.82    4.07
   7  -6   1   99.70    4.52
   7  -6   2    3.62    0.78
  -7   6  -2    1.77    0.64
  -7   6  -2    1.40    0.72
   7  -6   2    1.93    0.59
  -7   6  -2    2.70    0.81
  -7   6  -3   15.60    1.42
  -7   6  -3   16.27    1.36
   7  -6   3   14.92    1.07
   7  -6   3   15.24    1.14
   7  -6   3   15.53    1.15
  -7   6  -4   20.91    1.49
   7  -6   4   18.10    1.12
   7  -6   4   19.93    1.23
   7  -6   4   19.01    1.21
   7  -6   4   18.69    1.10
   7   6   5   -0.29    0.35
  -7   6  -5   -0.35    0.42
   7  -6   5   -0.23    0.29
   7   6   6    0.59    0.17
  -7   6  -6    0.22    0.24
  -7  -7   8    8.51    0.62
  -7   7   8    7.04    0.58
  -7  -7   8    7.44    0.60
  -7  -7   7   17.81    1.12
  -7   7   7   16.65    1.05
  -7   7   7   16.11    1.16
  -7  -7   7   16.79    1.17
   7   7  -6    1.69    0.53
  -7  -7   6    1.12    0.62
  -7  -7   6    1.66    0.51
  -7  -7   6    1.74    0.65
  -7  -7   6    2.41    0.65
   7   7  -6    1.60    0.50
  -7   7   6    1.25    0.71
   7   7  -5   11.32    1.12
  -7  -7   5   13.77    1.21
  -7  -7   5   12.26    1.19
  -7  -7   5   11.69    1.24
   7   7  -5   13.84    1.19
  -7  -7   5   13.55    1.22
   7   7  -5   11.91    1.03
  -7   7   5   12.29    1.11
  -7  -7   5   14.99    1.23
   7   7  -5   13.52    1.13
   7   7  -4   78.89    3.39
   7   7  -4   69.52    3.39
  -7   7   4   64.72    3.30
  -7  -7   4   79.05    3.41
  -7  -7   4   68.96    3.58
   7   7  -4   67.52    3.39
  -7  -7   4   71.31    3.13
  -7  -7   3    2.53    0.65
  -7   7   3    1.59    0.70
  -7  -7   3    1.53    0.56
   7   7  -3    2.37    0.60
   7  -7  -2   46.94    2.55
   7   7  -2   39.78    2.27
   7  -7  -2   43.46    2.18
  -7  -7   2   39.32    2.19
  -7   7   2   41.73    2.41
  -7   7   2   38.57    2.33
  -7   7   1   22.82    1.67
   7   7  -1   20.57    1.52
   7  -7  -1   23.11    1.48
  -7   7   1   20.42    1.70
  -7   7   1   19.70    1.59
   7   7   0    0.35    0.41
  -7   7   0   -0.10    0.57
  -7  -7   0    0.67    0.62
  -7   7   0    1.17    0.55
  -7   7  -1    3.49    0.94
  -7  -7  -1    2.05    0.71
  -7   7  -1    3.21    0.81
  -7   7  -1    2.03    0.68
  -7   7  -2    8.13    1.08
  -7   7  -2    7.92    1.08
  -7   7  -2    7.94    0.99
   7  -7   2    8.22    0.95
   7  -7   2    9.00    0.85
   7   7   2    5.89    0.73
   7  -7   2    6.63    0.77
   7  -7   2    7.97    1.02
   7  -7   3    1.25    0.45
   7   7   3    1.82    0.55
   7  -7   3    2.04    0.53
   7  -7   3    2.79    0.58
  -7   7  -3    3.07    0.81
   7  -7   3    2.42    0.59
   7  -7   4    9.68    0.81
   7  -7   4    8.27    0.77
   7   7   4   11.69    0.90
   7  -7   4   10.23    0.79
  -7   7  -4    9.48    0.99
   7  -7   4    8.46    0.72
  -7   7  -5    7.85    0.78
   7  -7   5    7.14    0.56
  -7  -8   8    1.02    0.32
  -7  -8   8    1.43    0.29
  -7   8   8    1.14    0.28
  -7  -8   7   34.59    1.63
  -7  -8   7   37.83    1.79
  -7  -8   7   38.16    1.77
  -7   8   7   33.43    1.66
  -7  -8   7   35.17    1.79
  -7   8   7   36.68    1.83
  -7   8   6    7.09    0.93
   7   8  -6    6.15    0.77
  -7  -8   6    7.64    0.76
  -7   8   6    6.75    0.82
  -7  -8   6    7.25    0.87
  -7  -8   6    7.41    0.90
  -7  -8   6    6.79    0.77
  -7  -8   6    5.17    0.80
   7   8  -5    5.29    0.72
   7   8  -5    6.08    0.84
  -7   8   5    3.77    0.66
  -7  -8   5    6.08    0.83
  -7  -8   5    5.42    0.83
  -7  -8   5    3.38    0.75
  -7  -8   5    5.02    0.84
  -7  -8   4   14.08    1.29
   7   8  -4   12.70    1.16
   7   8  -4   13.74    1.22
  -7   8   4   14.34    1.23
  -7  -8   4   17.66    1.30
  -7  -8   4   15.72    1.15
  -7  -8   4   17.11    1.39
  -7   8   4   11.99    1.18
   7   8  -4   11.60    1.11
  -7  -8   3   26.73    1.66
  -7   8   3   25.91    1.80
  -7  -8   3   29.86    1.76
   7  -8  -2    5.14    0.69
   7   8  -2    4.64    0.77
  -7  -8   2    5.06    0.81
  -7   8   2    4.50    0.92
   7  -8  -2    4.83    0.84
   7  -8  -1    3.35    0.79
   7  -8  -1    3.48    0.62
   7   8  -1    4.01    0.68
  -7   8   1    4.27    0.94
  -7   8   1    2.75    0.76
  -7  -8   0   22.34    1.59
  -7   8   0   23.77    1.70
  -7   8   0   23.77    1.82
   7  -8   0   24.65    1.83
   7   8   0   23.51    1.56
  -7   8  -1   54.51    2.95
  -7   8  -1   53.90    2.93
  -7  -8  -1   53.62    2.73
   7  -8   1   59.47    3.10
   7   8   2    3.40    0.59
   7  -8   2    2.15    0.52
  -7   8  -2    2.51    0.76
   7  -8   2    1.76    0.62
   7  -8   2    2.09    0.72
   7  -8   3   -0.06    0.39
   7   8   3    0.20    0.42
   7  -8   3    0.23    0.38
   7  -8   3    0.43    0.45
  -7   8  -4    2.52    0.64
   7  -8   4    1.35    0.36
  -7   8  -4    1.62    0.67
   7  -8   4    1.20    0.42
   7   8   4    1.74    0.50
   7  -8   4    1.33    0.40
  -7   8  -5   12.79    0.90
   7   8   5   13.57    0.82
   7  -8   5   12.57    0.73
  -7  -9   7    1.21    0.40
  -7  -9   7    1.38    0.36
  -7  -9   7    1.11    0.46
  -7   9   7    0.66    0.39
  -7   9   7    1.24    0.41
  -7   9   7    1.66    0.61
  -7  -9   7    1.47    0.45
  -7  -9   6    1.19    0.52
  -7  -9   6    2.07    0.65
   7   9  -6    1.49    0.40
  -7  -9   6    1.75    0.48
  -7   9   6    1.36    0.56
  -7   9   6    2.30    0.77
  -7  -9   6    1.21    0.54
  -7  -9   6    1.05    0.46
   7   9  -5    6.51    0.86
  -7  -9   5    7.56    0.89
  -7  -9   5    6.81    0.91
  -7  -9   5    6.96    0.92
   7   9  -5    7.51    0.79
  -7   9   4    4.20    0.80
   7   9  -4    4.99    0.69
  -7  -9   4    4.59    0.84
   7   9  -4    4.83    0.80
  -7  -9   4    7.45    0.88
  -7   9   4    4.45    0.79
  -7  -9   4    6.84    0.80
   7   9  -4    4.52    0.72
  -7  -9   4    4.77    0.72
   7   9  -3   17.86    1.31
  -7  -9   3   17.42    1.33
  -7   9   3   18.54    1.49
  -7  -9   3   20.27    1.39
   7   9  -2   26.53    1.65
  -7  -9   2   28.42    1.77
  -7  -9   2   27.72    1.71
   7  -9  -2   30.67    2.00
  -7   9   2   23.24    1.75
  -7   9   2   27.83    1.83
   7  -9  -2   26.13    1.58
   7   9  -1    0.17    0.39
   7  -9  -1   -0.12    0.51
   7   9  -1    0.27    0.41
  -7  -9   1    1.40    0.58
  -7  -9   1   -0.08    0.58
  -7   9   1    0.21    0.73
  -7   9   0    2.61    0.71
  -7  -9   0    2.33    0.71
   7  -9   0    3.02    0.70
  -7   9   0    3.53    0.96
   7  -9   1    0.85    0.48
  -7   9  -1    0.80    0.81
  -7  -9  -1    0.49    0.61
  -7   9  -1    1.06    0.65
   7  -9   1   -0.30    0.56
   7  -9   1    0.68    0.42
   7   9   1    0.78    0.46
   7  -9   1    0.14    0.41
   7  -9   2   -0.29    0.49
   7  -9   2   -0.23    0.54
   7   9   2    0.07    0.44
   7  -9   2   -0.06    0.42
   7   9   2    0.61    0.42
  -7   9  -2    0.53    0.62
  -7   9  -3   16.87    1.35
   7   9   3   18.37    1.22
   7  -9   3   20.44    1.39
   7  -9   3   16.82    1.10
   7  -9   3   16.82    1.10
   7  -9   4   11.89    0.91
  -7   9  -4   13.73    1.09
  -7   9  -4   12.53    1.05
   7  -9   4   11.01    0.77
   7   9   4   10.18    0.85
   7  -9   4   10.60    0.78
   7  -9   4   11.47    0.82
   7  -9   5    1.62    0.29
   7   9   5    1.33    0.33
  -7 -10   7    1.36    0.34
  -7 -10   7    1.34    0.36
  -7 -10   7    1.54    0.42
  -7  10   7    1.43    0.40
  -7 -10   7    1.73    0.42
  -7  10   7    1.49    0.37
  -7  10   7    1.75    0.52
  -7  10   6   13.03    1.11
  -7 -10   6   12.38    0.97
  -7 -10   6   14.16    1.08
  -7 -10   6   12.69    0.98
  -7 -10   6   13.12    0.93
   7  10  -6    9.41    0.80
  -7 -10   6   11.34    0.99
  -7  10   6   11.44    0.99
   7  10  -6   12.77    0.91
  -7 -10   5   14.81    1.22
  -7  10   5   13.64    1.28
   7  10  -5   15.52    1.21
  -7 -10   5   15.89    1.31
  -7 -10   5   16.10    1.18
   7  10  -5   13.03    1.05
   7  10  -5   14.20    1.10
  -7 -10   5   13.84    1.22
   7  10  -4   12.52    1.10
  -7  10   4   13.12    1.14
  -7 -10   4   13.88    1.16
  -7 -10   4   14.47    1.10
  -7 -10   4   13.01    1.21
   7  10  -4   14.60    1.13
  -7 -10   4   15.16    1.31
  -7 -10   3   23.58    1.67
   7  10  -3   21.56    1.52
   7  10  -3   16.84    1.28
  -7 -10   3   23.91    1.47
  -7 -10   3   19.08    1.40
  -7  10   3   20.48    1.54
   7  10  -3   21.78    1.44
   7  10  -3   19.54    1.43
  -7  10   3   19.09    1.49
   7 -10  -2   36.92    2.28
  -7 -10   2   38.17    2.06
   7  10  -2   34.16    1.98
  -7  10   2   34.10    2.10
  -7  10   2   38.26    2.25
  -7 -10   2   39.19    9.51
  -7 -10   1    9.17    0.99
   7 -10  -1    8.29    1.03
  -7  10   1    7.35    1.09
   7  10  -1    7.16    0.86
  -7 -10   1    8.30    0.97
   7 -10   0    2.84    0.72
   7  10   0    1.67    0.53
   7 -10   0    1.34    0.43
  -7 -10   0    1.79    0.66
  -7  10   0    1.37    0.83
   7 -10   1    0.78    0.44
   7 -10   1    1.05    0.54
   7 -10   1    1.12    0.42
   7 -10   1    2.00    0.64
   7  10   1    1.49    0.48
  -7 -10  -1    0.78    0.61
  -7  10  -1    1.31    0.66
   7  10   2   18.15    1.20
   7 -10   2   15.54    1.12
   7 -10   2   17.95    1.36
  -7  10  -2   20.19    1.52
  -7  10  -2   15.37    1.35
   7  10   2   13.65    1.02
   7 -10   2   16.73    1.11
   7  10   3   33.37    1.73
  -7  10  -3   34.07    2.01
   7 -10   3   31.90    1.62
   7 -10   3   35.13    1.92
   7 -10   3   31.53    1.61
  -7  10  -3   31.15    1.85
  -7  10  -4   28.94    1.62
   7  10   4   31.74    1.56
  -7  10  -4   32.76    1.76
   7 -10   4   34.67    1.65
   7 -10   4   32.27    1.47
   7 -10   4   29.39    1.44
   7  10   5    4.42    0.41
   7 -10   5    3.72    0.34
  -7  11   7    0.87    0.32
  -7 -11   7    1.07    0.30
  -7 -11   7    0.80    0.36
  -7 -11   7    0.35    0.29
  -7 -11   7    0.47    0.26
   7  11  -6    2.80    0.45
   7  11  -6    2.76    0.46
  -7 -11   6    3.70    0.54
  -7 -11   6    3.00    0.56
  -7  11   6    3.26    0.61
  -7 -11   6    3.74    0.67
  -7 -11   6    3.33    0.56
  -7 -11   6    1.87    0.51
  -7  11   5    2.58    0.65
   7  11  -5    2.00    0.47
  -7  11   5    1.45    0.73
   7  11  -5    3.03    0.64
  -7 -11   5    1.79    0.68
  -7 -11   5    2.43    0.68
  -7 -11   5    2.61    0.59
  -7 -11   5    2.06    0.60
   7  11  -5    1.98    0.51
   7  11  -4   14.60    1.13
   7  11  -4   13.11    1.12
  -7 -11   4   15.23    1.11
  -7 -11   4   15.17    1.16
  -7 -11   4   15.73    1.30
  -7 -11   4   15.01    1.26
  -7 -11   3   11.41    1.04
   7  11  -3   11.43    1.10
  -7 -11   3   12.50    1.09
   7  11  -3    9.35    0.89
  -7 -11   3   13.25    1.23
   7  11  -3   10.55    1.03
  -7  11   3   10.49    1.11
   7 -11  -3   10.52    1.12
   7  11  -3   11.48    1.04
   7  11  -2    1.55    0.52
   7  11  -2    1.58    0.59
  -7 -11   2    0.95    0.52
   7 -11  -2    2.28    0.65
   7  11  -2    1.23    0.50
  -7  11   2    1.95    0.75
   7  11  -2    1.09    0.50
   7  11  -1   -0.25    0.49
  -7 -11   1    0.60    0.52
  -7  11   1    0.10    0.60
  -7 -11   1   -0.63    0.57
   7  11  -1   -0.29    0.46
   7  11  -1    0.08    0.48
   7 -11  -1    0.46    0.47
  -7 -11   0   22.09    1.47
   7  11   0   17.64    1.29
   7 -11   0   19.89    1.26
   7 -11   0   23.69    1.67
   7 -11   1   29.18    1.81
   7  11   1   20.74    1.39
   7 -11   1   23.01    1.36
   7 -11   1   23.00    1.41
  -7 -11  -1   27.50    1.62
  -7  11  -1   31.75    1.85
   7  11   2   -0.31    0.44
   7 -11   2    0.16    0.36
   7 -11   2    0.36    0.46
  -7  11  -2    0.19    0.58
   7 -11   2   -0.23    0.39
   7 -11   3   17.63    1.09
   7  11   3   19.03    1.19
  -7  11  -3   20.00    1.41
  -7  11  -4    1.80    0.51
   7 -11   4    2.32    0.37
   7  11   4    2.04    0.45
   7  11   5    0.36    0.18
   7 -11   5    0.06    0.14
  -7 -12   7   22.69    1.06
  -7  12   7   25.48    1.10
  -7 -12   7   24.37    1.06
  -7 -12   7   24.24    1.10
  -7  12   6    5.19    0.73
  -7 -12   6    5.40    0.63
  -7 -12   6    4.67    0.56
  -7 -12   6    4.98    0.57
  -7  12   6    5.34    0.68
   7  12  -6    4.90    0.53
  -7 -12   6    4.69    0.60
  -7  12   5    5.10    0.88
  -7 -12   5    7.03    0.74
  -7 -12   5    4.68    0.71
   7  12  -5    6.08    0.66
  -7 -12   5    5.96    0.84
  -7 -12   5    5.93    0.61
   7  12  -5    6.38    0.68
   7  12  -4   -0.15    0.40
   7  12  -4    0.39    0.46
  -7 -12   4    0.70    0.50
   7  12  -4   -0.21    0.42
  -7 -12   4    0.48    0.46
  -7  12   4    0.47    0.58
  -7 -12   4    0.20    0.42
  -7 -12   4    0.33    0.56
  -7 -12   3   27.83    1.64
  -7 -12   3   30.69    1.87
   7  12  -3   27.35    1.67
  -7  12   3   27.18    1.77
   7  12  -3   30.33    1.73
   7  12  -3   26.02    1.71
   7  12  -2   40.58    2.26
   7  12  -2   45.75    2.37
  -7  12   2   47.27    2.52
  -7 -12   2   54.10    2.59
   7  12  -2   48.90    2.47
   7 -12  -2   50.28    2.68
   7  12  -2   51.52    2.47
  -7 -12   1   -0.59    0.50
   7  12  -1   -0.50    0.47
   7 -12  -1   -0.55    0.58
   7  12  -1   -0.08    0.48
  -7 -12   1    0.15    0.58
   7  12  -1    0.28    0.47
  -7  12   0   -0.63    0.66
   7  12   0    0.20    0.43
  -7 -12   0   -0.59    0.60
   7 -12   0   -0.17    0.37
   7 -12   1   10.55    0.87
  -7  12  -1   11.98    1.11
   7  12   1    9.24    0.86
   7 -12   1   11.52    1.12
  -7 -12  -1   10.60    0.97
   7  12   1    7.87    0.79
   7 -12   1    8.85    0.77
  -7  12  -1    8.94    1.05
   7 -12   2    0.27    0.38
   7  12   2   -0.17    0.41
   7 -12   2   -0.25    0.44
  -7  12  -2   -0.09    0.52
   7 -12   2   -0.24    0.36
   7  12   3    0.15    0.39
   7 -12   3    0.11    0.34
   7 -12   3   -0.12    0.32
  -7  12  -3    0.51    0.51
   7  12   4    0.42    0.35
  -7  12  -4    0.15    0.35
   7 -12   4    0.84    0.32
   7 -12   4    0.46    0.27
  -7  13   6    0.75    0.53
  -7 -13   6    0.64    0.35
  -7  13   6    0.49    0.38
  -7 -13   6    0.73    0.34
  -7 -13   6    0.71    0.35
  -7 -13   6    0.47    0.36
  -7 -13   5   15.45    1.08
  -7  13   5   17.36    1.20
   7  13  -5   14.46    1.00
   7  13  -5   13.52    0.99
  -7 -13   5   15.96    1.03
  -7 -13   5   15.73    1.18
  -7 -13   5   15.16    0.94
  -7 -13   5   17.12    1.17
  -7 -13   4   12.56    1.06
  -7  13   4   12.73    1.12
   7  13  -4   10.77    1.00
   7  13  -4   15.23    1.08
  -7 -13   4   14.58    1.15
   7  13  -4   11.49    0.99
  -7  13   4   11.48    1.06
  -7 -13   4   12.94    1.13
  -7 -13   4   13.30    0.99
   7  13  -3   11.11    1.00
   7  13  -3    9.58    0.95
  -7  13   3    8.30    1.00
   7  13  -3   10.70    1.00
  -7 -13   3   10.71    0.98
  -7 -13   3   10.67    1.06
  -7  13   3   11.53    1.02
  -7 -13   2    6.14    0.83
   7  13  -2    6.18    0.79
   7  13  -2    5.72    0.76
   7  13  -2    4.40    0.72
   7  13  -1   22.00    1.43
   7  13  -1   20.49    1.33
  -7  13   1   20.52    1.51
  -7 -13   1   23.52    1.46
   7  13   0   53.43    2.62
  -7  13   0   64.36    2.96
   7 -13   0   56.71    2.55
  -7 -13   0   70.87    2.87
  -7  13  -1   24.94    1.60
   7  13   1   20.13    1.28
  -7 -13  -1   22.98    1.42
   7 -13   1   24.72    1.35
  -7  13  -2   10.75    0.99
   7 -13   2   10.21    0.94
   7 -13   2    8.52    0.71
  -7  13  -2    9.94    0.95
   7 -13   2   10.90    0.81
   7  13   2    8.61    0.80
   7 -13   3   18.52    1.14
   7  13   3   15.61    0.99
  -7  13  -3   17.19    1.10
   7 -13   3   14.69    0.92
  -7  13  -3   15.44    1.12
   7 -13   3   15.16    0.90
   7 -13   4    1.81    0.31
   7 -13   4    1.46    0.27
   7  13   4    1.59    0.28
  -7 -14   6   12.04    0.75
  -7  14   6   11.13    0.75
  -7 -14   6   12.57    0.72
  -7 -14   6   10.87    0.70
  -7 -14   5    1.09    0.40
  -7  14   5    1.46    0.58
   7  14  -5    0.79    0.35
   7  14  -5    0.92    0.33
  -7 -14   5    1.26    0.36
  -7 -14   5    0.89    0.57
  -7  14   5    1.28    0.52
  -7 -14   5    0.89    0.47
  -7  14   4    0.11    0.56
  -7  14   4   -0.13    0.45
  -7 -14   4    0.24    0.44
  -7 -14   4    0.33    0.51
   7  14  -4   -0.13    0.32
  -7 -14   4    0.76    0.42
  -7 -14   4    0.73    0.59
   7  14  -4    0.18    0.41
  -7 -14   3   14.22    1.07
   7  14  -3   15.19    1.13
   7  14  -3   14.22    1.10
  -7 -14   3   14.85    1.17
  -7  14   3   16.49    1.17
  -7 -14   3   14.43    1.19
   7  14  -3   14.45    1.11
  -7 -14   2    3.72    0.74
   7  14  -2    3.70    0.60
   7  14  -2    3.70    0.63
   7  14  -2    4.09    0.63
  -7 -14   2    3.03    0.68
   7  14  -1    7.08    0.73
  -7  14   1    7.77    0.93
   7  14  -1    8.36    0.84
  -7 -14   1    8.62    0.88
   7 -14   0    8.02    0.93
  -7 -14   0    6.36    0.76
  -7  14   0    5.93    0.85
   7 -14   1    2.47    0.45
   7 -14   1    3.17    0.63
  -7  14  -1    3.72    0.70
   7  14   1    3.92    0.61
  -7  14  -2    6.09    0.72
   7 -14   2    5.91    0.56
   7 -14   2    5.27    0.56
  -7  14  -2    6.93    0.76
   7 -14   3    2.54    0.38
  -7  14  -3    2.09    0.43
   7 -14   3    2.45    0.37
   7 -14   4   14.05    0.66
  -7 -15   6    0.33    0.23
  -7  15   6    0.50    0.25
  -7 -15   5   15.47    0.99
  -7  15   5   16.11    1.00
  -7  15   5   16.04    0.96
  -7 -15   5   15.75    0.99
  -7 -15   4    6.86    0.73
   7  15  -4    7.26    0.69
   7  15  -4    7.03    0.68
  -7  15   4    6.13    0.71
  -7 -15   4    5.80    0.66
  -7 -15   4    7.44    0.82
  -7 -15   4    6.81    0.65
  -7 -15   3    0.56    0.48
   7  15  -3   -0.13    0.32
   7  15  -3    0.12    0.40
  -7 -15   3   -0.12    0.43
  -7  15   3   -0.28    0.43
   7  15  -3    0.10    0.39
   7  15  -2    2.71    0.53
   7  15  -2    1.61    0.45
  -7  15   2    1.54    0.60
  -7 -15   2    1.71    0.56
  -7 -15   2    1.28    0.56
  -7 -15   1    6.42    0.74
   7  15  -1    6.15    0.71
  -7  15   1    7.04    0.87
   7  15  -1    6.88    0.67
   7  15   0    2.68    0.56
   7  15   0    4.09    0.63
  -7 -15   0    2.68    0.53
   7 -15   0    1.68    0.52
  -7  15   0    2.68    0.64
  -7  15  -1    5.55    0.71
   7  15   1    5.06    0.62
   7 -15   1    5.81    0.70
   7 -15   1    4.93    0.53
   7 -15   2    2.55    0.37
  -7  15  -2    2.30    0.49
   7 -15   2    2.86    0.48
   7 -15   2    2.28    0.39
   7 -15   3    0.51    0.24
   7 -15   3    0.35    0.21
   7 -15   3    0.32    0.23
   7  15   3    0.68    0.29
  -7 -16   5   11.48    0.74
  -7 -16   5   10.02    0.71
  -7  16   5   11.20    0.72
  -7 -16   4    2.56    0.43
  -7 -16   4    2.60    0.56
  -7  16   4    2.13    0.45
  -7 -16   4    1.53    0.41
   7  16  -4    1.82    0.38
   7  16  -3    3.11    0.48
  -7 -16   3    3.28    0.53
  -7 -16   3    1.90    0.50
  -7 -16   3    3.39    0.64
   7  16  -3    3.05    0.48
  -7  16   2   15.03    1.13
   7  16  -2   17.36    1.11
  -7 -16   2   13.19    1.00
   7  16  -2   16.84    1.08
  -7 -16   2   16.33    1.05
  -7 -16   1    1.96    0.50
   7  16  -1    1.97    0.48
   7  16  -1    3.08    0.58
  -7 -16   1    2.22    0.48
   7 -16  -1    1.54    0.44
  -7  16   1    1.60    0.55
   7  16   0    0.61    0.42
   7  16   0   -0.11    0.44
  -7 -16   0    0.04    0.36
   7 -16   0    0.72    0.38
  -7  16   0    0.05    0.47
  -7  16  -1    0.87    0.41
   7  16   1    1.24    0.40
   7 -16   1    0.95    0.28
   7  16   1    1.13    0.45
   7 -16   1    0.59    0.37
   7 -16   2    0.06    0.24
   7  16   2   -0.11    0.33
   7 -16   2    0.26    0.20
   7 -16   3    2.11    0.24
   7 -16   3    1.84    0.23
   7  16   3    1.97    0.25
  -7 -17   5    3.58    0.32
  -7 -17   5    2.27    0.26
  -7  17   4    0.34    0.28
  -7 -17   4    0.32    0.30
  -7 -17   4    0.31    0.38
  -7 -17   3    6.02    0.65
   7  17  -3    7.21    0.56
   7  17  -3    5.91    0.58
  -7 -17   2    2.21    0.44
   7  17  -2    2.23    0.40
   7 -17  -2    1.56    0.38
  -7 -17   2    2.95    0.48
   7  17  -2    2.38    0.47
   7  17  -1    0.91    0.36
   7 -17  -1    0.38    0.34
  -7  17   1    0.67    0.44
   7  17  -1    0.10    0.40
  -7 -17   1    0.63    0.38
  -7  17   0    3.19    0.53
   7  17   0    3.50    0.53
   7 -17   0    4.20    0.44
   7  17   0    4.34    0.56
   7 -17   0    3.78    0.52
   7 -17   1    0.22    0.26
   7  17   1    0.08    0.35
   7  17   1   -0.13    0.29
   7 -17   2    0.24    0.21
   7 -17   2    0.30    0.17
   7  17   2    0.08    0.25
  -7 -18   4    7.30    0.47
   7  18  -4    7.96    0.48
  -7 -18   4    7.61    0.49
   7  18  -3    8.42    0.57
   7  18  -3    7.82    0.49
  -7 -18   3    8.89    0.60
   7  18  -2   15.71    0.92
  -7 -18   2   17.22    0.94
  -7 -18   1    2.82    0.39
   7  18  -1    3.97    0.44
   7  18  -1    2.99    0.44
   7  18   0    0.03    0.33
   7  18   0    0.37    0.32
   7 -18   0    0.06    0.19
   7  18   1    4.93    0.41
   7  18   1    4.85    0.46
   7 -18   1    4.36    0.36
   7  19  -2    8.84    0.56
   7  19  -2    9.44    0.54
   7  19  -1    5.10    0.44
   7  19   0    0.05    0.21
   8   0  -8    0.20    0.20
  -8   0   7   -0.37    0.38
   8   0  -7   -0.25    0.32
  -8   0   7    0.09    0.31
  -8   0   6   -0.32    0.42
   8   0  -6   -0.09    0.43
  -8   0   6    0.14    0.46
   8   0  -5    0.07    0.40
   8   0  -5    0.10    0.48
  -8   0   5    0.26    0.54
  -8   0   4   14.97    1.29
   8   0  -4   12.60    1.04
  -8   0   3   -0.12    0.51
   8   0  -3    0.09    0.40
  -8   0   3   -0.48    0.58
  -8   0   2   11.58    1.24
   8   0  -2   10.30    1.05
  -8   0   2   10.59    1.10
  -8   0   1    0.80    0.60
  -8   0   1   -0.72    0.64
  -8   0   1   -0.26    0.54
  -8   0   0   -0.36    0.59
   8   0   0    0.18    0.43
  -8   0   0   -0.53    0.69
   8   0   1   -0.14    0.40
  -8   0  -1    0.12    0.58
   8   0   1   -0.07    0.45
   8   0   1    0.13    0.42
   8   0   1   -0.34    0.41
  -8   0  -1   -0.10    0.69
   8   0   2    1.43    0.50
  -8   0  -2    2.23    0.76
   8   0   2    1.16    0.43
   8   0   3   -0.28    0.45
  -8   0  -3   -0.47    0.57
  -8   0  -3   -0.18    0.60
   8   0   4    0.81    0.33
  -8   0  -4    0.53    0.50
  -8   0  -4    1.18    0.48
  -8   0  -5   -0.05    0.30
   8   1  -8    1.31    0.22
   8  -1  -8    1.92    0.28
   8   1  -7    0.04    0.32
  -8   1   7    0.04    0.36
  -8  -1   7    0.14    0.42
   8  -1  -7    0.44    0.33
  -8  -1   7    0.24    0.35
  -8  -1   7   -0.14    0.33
  -8  -1   6    0.67    0.47
  -8   1   6   -0.30    0.40
   8  -1  -6   -0.52    0.58
  -8  -1   6    0.23    0.41
  -8   1   6    0.41    0.46
  -8  -1   6   -0.07    0.44
   8  -1  -5    6.86    0.93
  -8  -1   5    7.20    0.86
  -8   1   5    7.21    0.92
   8   1  -5    5.78    0.75
  -8  -1   4   -0.09    0.58
   8   1  -4    0.49    0.40
   8   1  -4    0.12    0.39
   8  -1  -4    0.12    0.39
   8  -1  -3   -0.10    0.36
   8   1  -3   -0.09    0.43
   8  -1  -3   -0.09    0.37
  -8  -1   3    0.12    0.53
  -8   1   3   -0.48    0.60
  -8  -1   3    0.38    0.55
  -8  -1   2   53.03    2.67
  -8   1   2   51.20    2.69
   8  -1  -2   51.38    2.71
   8   1  -2   53.70    2.66
   8  -1  -2   53.49    2.66
  -8  -1   2   45.62    2.83
  -8   1   1   42.56    2.37
  -8   1   1   43.47    2.44
   8   1  -1   44.50    2.35
  -8  -1   1   42.86    2.64
   8  -1  -1   45.23    2.47
   8  -1   0    1.28    0.53
  -8  -1   0    2.52    0.75
   8   1   0    2.54    0.62
   8  -1   0    2.44    0.60
  -8  -1   0    1.06    0.69
  -8   1   0    1.79    0.74
  -8   1  -1   19.32    1.59
  -8  -1  -1   21.35    1.57
  -8   1  -1   23.75    1.66
  -8  -1  -1   17.72    1.58
   8   1   1   16.55    1.20
   8  -1   1   16.63    1.20
   8   1   1   15.93    1.21
   8  -1   1   18.13    1.28
   8  -1   1   18.16    1.29
   8   1   1   24.79    1.49
   8  -1   1   21.27    1.43
   8   1   1   18.05    1.30
   8   1   2   24.52    1.46
   8  -1   2   25.38    1.51
  -8   1  -2   28.32    1.90
   8  -1   2   28.07    1.60
   8   1   2   27.14    1.59
   8   1   3    0.22    0.38
   8  -1   3   -0.06    0.38
  -8   1  -3   -0.37    0.60
  -8  -1  -3    0.09    0.57
  -8   1  -3   -0.18    0.55
   8   1   4    0.70    0.30
   8  -1   4    1.35    0.35
  -8   1  -4    1.30    0.56
  -8  -1  -4    0.58    0.46
  -8  -1  -4    0.36    0.42
  -8   1  -4    1.39    0.50
  -8  -1  -5    0.16    0.27
  -8   1  -5   -0.08    0.32
  -8  -2   8    4.82    0.38
   8  -2  -8    4.13    0.37
  -8  -2   7    3.12    0.48
  -8  -2   7    3.09    0.50
   8   2  -7    2.39    0.47
   8  -2  -7    2.65    0.47
  -8  -2   7    2.60    0.51
   8   2  -7    3.02    0.45
  -8  -2   6    9.37    0.93
  -8   2   6    8.04    0.86
  -8  -2   6    9.95    0.93
  -8  -2   6   10.82    0.89
   8   2  -6   10.71    1.01
   8  -2  -6    8.35    0.92
   8   2  -5    5.96    0.86
   8  -2  -5    7.17    0.93
  -8  -2   5    5.83    0.83
  -8   2   5    6.76    0.90
   8   2  -5    5.95    0.72
  -8  -2   4   47.83    2.46
   8   2  -4   42.90    2.29
  -8  -2   4   43.72    2.37
   8  -2  -3    2.92    0.60
   8   2  -3    3.20    0.63
   8  -2  -3    3.89    0.65
  -8  -2   3    2.42    0.73
  -8   2   3    5.39    0.87
  -8   2   3    3.59    0.79
  -8  -2   3    2.67    0.72
   8  -2  -2    1.35    0.54
  -8  -2   2    0.94    0.61
  -8   2   2    2.12    0.67
  -8  -2   2    1.51    0.67
  -8   2   2    1.83    0.65
   8  -2  -2    1.06    0.47
   8   2  -2    2.01    0.60
  -8  -2   1    0.24    0.56
  -8   2   1    1.08    0.68
  -8   2   1   -0.28    0.56
  -8   2   1    1.26    0.64
   8  -2  -1    1.27    0.51
   8   2  -1    1.19    0.51
   8  -2  -1    0.11    0.44
   8  -2   0    2.89    0.67
  -8   2   0    0.21    0.76
   8   2   0    1.44    0.55
   8  -2   0    0.81    0.48
  -8  -2   0    0.95    0.62
  -8   2   0    1.20    0.59
  -8   2   0    1.05    0.68
  -8  -2  -1   12.96    1.30
  -8   2  -1   13.49    1.34
   8   2   1   10.74    0.97
   8  -2   1   12.88    1.03
   8  -2   1   12.82    1.06
   8   2   1   14.41    1.15
   8  -2   1   14.59    1.15
   8  -2   1   15.05    1.33
   8  -2   1    9.76    0.95
  -8   2  -1   17.36    1.48
  -8   2  -1   12.06    1.28
  -8  -2  -1   12.72    1.26
  -8  -2  -1   15.08    1.39
  -8  -2  -2   19.21    1.50
  -8   2  -2   16.40    1.45
  -8   2  -2   17.49    1.38
   8  -2   2   15.88    1.12
   8   2   2   15.90    1.17
   8  -2   2   14.15    1.03
  -8   2  -2   16.88    1.32
  -8   2  -3   16.31    1.21
   8  -2   3   12.11    0.88
   8  -2   3   13.11    0.98
   8   2   3   14.95    1.02
  -8  -2  -3   15.76    1.26
  -8   2  -3   14.34    1.26
  -8   2  -4    0.24    0.53
   8  -2   4    0.04    0.30
  -8   2  -4    0.25    0.43
  -8   2  -5   -0.03    0.32
  -8  -2  -5    0.20    0.37
  -8   2  -5   -0.03    0.39
   8  -3  -8    2.01    0.27
  -8  -3   8    2.10    0.28
  -8  -3   7    1.38    0.39
  -8  -3   7    1.91    0.47
  -8  -3   7    2.82    0.49
   8   3  -7    2.10    0.43
  -8   3   6    2.46    0.53
  -8  -3   6    2.41    0.56
  -8  -3   6    2.19    0.60
   8   3  -6    2.47    0.55
   8  -3  -6    2.84    0.60
  -8  -3   6    2.71    0.56
   8   3  -5    1.09    0.49
  -8   3   5    0.90    0.56
  -8  -3   5    0.58    0.55
   8   3  -5    0.68    0.51
   8  -3  -5    1.36    0.62
  -8  -3   5    0.08    0.52
   8   3  -5    0.07    0.44
   8   3  -4    0.95    0.51
   8   3  -4    0.83    0.43
  -8   3   4    0.57    0.56
  -8   3   4    0.37    0.57
  -8  -3   4    0.27    0.54
  -8  -3   4    0.85    0.52
  -8   3   3    0.58    0.60
  -8  -3   3    0.81    0.59
   8  -3  -3    0.10    0.48
   8  -3  -3    0.74    0.43
   8   3  -3    0.44    0.41
  -8  -3   3   -0.11    0.56
  -8   3   3    0.23    0.59
   8   3  -2   18.45    1.34
   8  -3  -2   17.08    1.28
  -8   3   2   18.79    1.45
  -8  -3   2   14.95    1.26
  -8  -3   2   12.55    1.33
  -8   3   2   15.45    1.43
  -8  -3   2   15.27    1.22
   8  -3  -2   14.85    1.33
   8  -3  -1    1.52    0.55
   8   3  -1    1.57    0.52
  -8   3   1    1.12    0.64
  -8  -3   1    1.65    0.70
  -8   3   1    0.59    0.61
  -8   3   1    1.71    0.64
   8  -3  -1    0.88    0.51
   8   3   0  145.26    5.85
   8  -3   0  148.55    5.88
  -8  -3   0  147.67    6.16
  -8   3   0  137.80    6.11
  -8   3   0  141.92    5.98
  -8   3   0  148.47    6.06
   8  -3   0  149.25    6.12
   8  -3   1   21.01    1.39
  -8  -3  -1   23.05    1.72
  -8   3  -1   27.06    1.84
   8  -3   1   21.86    1.41
   8  -3   1   27.10    1.82
   8  -3   1   20.65    1.39
   8  -3   1   24.17    1.54
   8   3   1   22.56    1.46
  -8   3  -1   21.41    1.56
  -8   3  -1   23.39    1.78
  -8  -3  -1   25.50    1.79
  -8   3  -1   24.38    1.76
  -8   3  -2   34.41    1.98
  -8  -3  -2   36.76    2.10
   8  -3   2   30.46    1.67
   8  -3   2   27.10    1.63
   8   3   2   29.98    1.71
  -8   3  -2   32.76    1.87
   8  -3   2   29.26    1.59
   8  -3   3    4.75    0.56
  -8   3  -3    3.85    0.76
  -8  -3  -3    4.18    0.77
  -8   3  -3    4.91    0.80
   8   3   3    3.54    0.53
   8  -3   3    3.28    0.55
  -8   3  -4    0.72    0.54
  -8   3  -4    1.25    0.48
   8  -3   4    1.10    0.34
  -8   3  -5    6.33    0.54
  -8  -3  -5    6.03    0.53
  -8   3  -5    6.61    0.57
   8  -4  -8    0.68    0.18
  -8  -4   8    0.80    0.20
  -8  -4   7    2.49    0.47
  -8  -4   7    2.78    0.53
  -8  -4   7    1.84    0.42
  -8   4   7    2.18    0.48
   8   4  -6    7.27    0.67
  -8  -4   6    7.49    0.79
  -8   4   6    6.37    0.85
  -8  -4   6    7.23    0.82
   8   4  -6    7.80    0.86
   8  -4  -6    7.84    0.83
  -8   4   6    7.11    0.76
  -8  -4   6    8.06    0.83
  -8  -4   5    8.83    0.97
  -8   4   5   10.00    1.01
  -8  -4   5   10.54    1.05
   8   4  -5   10.78    0.95
   8   4  -5    7.88    0.82
  -8  -4   5    9.40    0.95
  -8  -4   4    4.90    0.78
  -8   4   4    5.27    0.83
  -8  -4   4    7.32    0.91
  -8  -4   4    7.61    0.89
   8   4  -4    6.41    0.79
  -8   4   4    4.95    0.85
   8   4  -4    6.02    0.77
   8  -4  -3   -0.32    0.43
  -8  -4   3    0.52    0.54
   8   4  -3    0.07    0.39
   8  -4  -3   -0.06    0.42
  -8  -4   3   -0.14    0.49
  -8   4   3    0.19    0.59
  -8  -4   3    0.09    0.55
  -8  -4   3    0.44    0.54
  -8   4   3   -0.33    0.52
   8  -4  -3    0.08    0.35
   8   4  -3    0.18    0.38
  -8  -4   2    1.48    0.67
  -8   4   2    1.71    0.64
  -8   4   2    2.92    0.84
  -8   4   2    3.22    0.75
  -8  -4   2    2.91    0.68
   8  -4  -2    2.52    0.65
   8  -4  -2    1.97    0.57
  -8  -4   1    6.08    0.97
  -8   4   1    4.88    0.90
  -8  -4   1    4.78    0.83
  -8   4   1    5.35    0.84
  -8   4   1    5.39    0.91
   8  -4  -1    6.11    0.81
   8   4  -1    5.49    0.79
   8  -4  -1    3.84    0.76
   8  -4   0    0.35    0.45
   8  -4   0    0.33    0.44
   8   4   0   -0.13    0.41
  -8   4   0    0.31    0.63
  -8   4   0   -0.10    0.77
   8  -4   0    0.29    0.48
  -8  -4   0    0.45    0.83
  -8   4   0   -0.09    0.78
  -8  -4   0    1.02    0.54
  -8   4   0    0.35    0.55
  -8   4   0    0.36    0.62
   8  -4   0   -0.35    0.48
   8  -4   0   -0.18    0.43
   8   4   0    0.09    0.45
  -8  -4  -1    5.36    0.92
  -8   4  -1    4.29    0.94
  -8   4  -1    3.60    0.90
   8  -4   1    3.35    0.63
  -8  -4  -1    6.14    1.07
  -8   4  -1    3.83    0.99
  -8  -4  -1    4.48    0.82
  -8   4  -1    3.41    0.79
  -8   4  -1    3.60    0.80
   8  -4   1    4.02    0.65
   8  -4   1    3.51    0.61
   8   4   1    3.67    0.64
   8  -4   1    2.43    0.55
   8  -4   1    5.22    0.85
  -8   4  -2    2.64    0.77
   8  -4   2    1.23    0.44
   8  -4   2    1.70    0.46
   8   4   2    0.84    0.43
   8  -4   2    1.26    0.49
  -8   4  -2    1.20    0.72
  -8  -4  -2    2.00    0.72
  -8  -4  -3   13.50    1.11
  -8   4  -3   12.23    1.12
  -8   4  -3   10.40    1.05
   8  -4   3   10.00    0.79
   8  -4   3   12.13    0.88
   8   4   3    8.79    0.76
   8  -4   4   -0.04    0.30
  -8   4  -4   -0.33    0.55
  -8   4  -4    0.18    0.40
  -8   4  -5    0.69    0.34
  -8   4  -5    0.93    0.32
  -8  -5   7    3.00    0.48
  -8   5   7    2.88    0.52
  -8  -5   7    4.05    0.54
  -8   5   6    3.33    0.53
  -8  -5   6    4.29    0.66
   8   5  -6    2.50    0.46
   8   5  -6    4.37    0.57
  -8   5   6    2.92    0.70
  -8  -5   6    4.36    0.65
   8   5  -5   -0.07    0.39
   8   5  -5    0.29    0.47
  -8  -5   5    0.15    0.51
  -8  -5   5   -0.32    0.54
  -8  -5   5    0.08    0.54
  -8   5   5   -0.23    0.51
  -8  -5   4    5.87    0.84
  -8  -5   4    3.96    0.79
  -8   5   4    4.27    0.82
  -8  -5   4    3.95    0.78
   8   5  -4    3.83    0.66
   8   5  -3   31.75    1.88
   8  -5  -3   31.59    1.80
  -8  -5   3   30.49    1.77
   8   5  -3   34.48    1.94
   8  -5  -3   26.51    1.62
  -8   5   3   33.39    1.98
  -8  -5   3   38.32    2.01
   8  -5  -3   35.53    2.10
  -8   5   2    3.94    0.87
   8  -5  -2    2.49    0.51
  -8  -5   2    2.63    0.79
  -8   5   2    1.43    0.72
  -8   5   2    2.15    0.74
  -8  -5   2    3.29    0.67
   8  -5  -2    2.45    0.68
   8  -5  -2    4.10    0.68
   8   5  -2    2.99    0.64
  -8  -5   1  199.88    8.39
  -8   5   1  202.95    8.42
   8  -5  -1  237.48    8.59
   8   5  -1  210.60    8.11
  -8  -5   1  207.42    8.13
  -8   5   1  220.22    8.43
  -8   5   1  212.85    8.30
   8   5  -1  220.72    8.27
   8  -5  -1  237.16    8.30
   8   5   0    6.00    0.78
   8  -5   0    6.82    0.73
   8   5   0    5.40    0.72
  -8  -5   0    4.85    0.99
  -8   5   0    6.81    1.07
   8  -5   0    8.46    0.85
  -8  -5   0    8.08    1.01
  -8   5   0    7.32    1.01
  -8   5   0    8.35    1.14
  -8   5   0    7.95    1.00
   8  -5   0    8.77    1.07
   8   5   0    9.39    0.93
   8  -5   1   58.25    2.68
   8  -5   1   67.57    2.92
   8   5   1   51.31    2.65
  -8  -5  -1   60.54    3.04
  -8   5  -1   59.56    3.07
  -8  -5  -1   55.57    2.86
  -8   5  -1   58.89    2.93
  -8   5  -1   55.81    2.84
   8  -5   1   66.69    3.21
   8  -5   1   55.54    2.62
  -8   5  -1   58.70    3.03
  -8   5  -1   63.93    3.06
   8  -5   2   21.08    1.31
  -8   5  -2   24.46    1.67
   8  -5   2   21.38    1.28
   8  -5   2   22.20    1.34
   8   5   2   19.94    1.32
  -8   5  -2   21.02    1.52
   8   5   3    3.58    0.50
   8  -5   3    4.77    0.59
  -8   5  -3    4.37    0.79
  -8  -5  -3    4.53    0.69
  -8   5  -3    4.90    0.78
   8  -5   3    3.83    0.52
   8  -5   4    0.20    0.28
  -8  -5  -4    0.57    0.52
  -8   5  -4    0.23    0.39
  -8   5  -4    0.36    0.52
  -8   6   7    5.69    0.49
  -8   6   7    6.97    0.65
  -8  -6   7    6.57    0.61
  -8  -6   6    2.33    0.54
  -8  -6   6    2.41    0.56
  -8   6   6    2.26    0.66
   8   6  -6    2.42    0.49
   8   6  -6    2.34    0.43
  -8  -6   5   18.91    1.27
   8   6  -5   20.24    1.27
  -8  -6   5   19.37    1.38
  -8   6   5   19.27    1.33
  -8  -6   5   21.78    1.42
  -8  -6   5   20.68    1.42
   8   6  -5   18.82    1.32
   8   6  -4   61.49    2.99
  -8  -6   4   62.06    2.90
   8   6  -4   62.37    2.92
  -8  -6   4   59.03    3.00
  -8  -6   4   67.06    3.08
  -8   6   4   66.01    3.08
  -8  -6   4   71.68    3.09
   8  -6  -3    1.09    0.54
  -8  -6   3    1.21    0.53
  -8  -6   3    0.76    0.56
  -8   6   3    0.93    0.60
   8   6  -3    1.24    0.44
   8   6  -3    0.26    0.43
   8   6  -3    1.06    0.53
   8  -6  -2    2.19    0.52
   8   6  -2    2.15    0.58
  -8  -6   2    2.21    0.65
  -8   6   2    3.70    0.85
   8  -6  -2    2.68    0.56
   8   6  -2    1.54    0.46
   8   6  -2    2.31    0.57
  -8   6   2    0.16    0.89
   8  -6  -2    1.75    0.47
  -8   6   2    0.32    0.65
   8  -6  -2    1.01    0.61
  -8   6   2    2.02    0.76
  -8  -6   1   42.43    2.24
  -8   6   1   45.24    2.35
   8   6  -1   41.74    2.19
  -8   6   1   39.14    2.36
  -8   6   1   42.10    2.34
   8  -6  -1   37.91    2.05
   8   6  -1   34.93    2.00
   8  -6  -1   41.91    2.10
   8  -6  -1   47.78    2.58
   8   6  -1   47.00    2.35
   8  -6  -1   48.94    2.33
   8   6  -1   34.82    2.02
  -8   6   1   42.70    2.37
  -8   6   1   46.57    2.52
   8  -6   0   27.83    1.81
   8   6   0   18.98    1.38
   8  -6   0   17.93    1.22
   8  -6   0   23.42    1.50
  -8   6   0   21.94    1.59
  -8   6   0   19.72    1.53
   8  -6   0   18.53    1.29
  -8   6   0   21.97    1.57
  -8   6   0   20.90    1.66
   8   6   0   15.38    1.17
   8  -6   1    0.68    0.49
   8  -6   1    0.56    0.45
   8   6   1    0.14    0.43
  -8   6  -1    0.33    0.75
  -8   6  -1    0.80    0.72
  -8   6  -1   -0.29    0.74
  -8   6  -1    0.50    0.62
   8  -6   2    0.82    0.41
  -8  -6  -2    1.86    0.73
  -8   6  -2    1.91    0.76
   8  -6   2    1.20    0.42
   8   6   2    0.76    0.41
   8  -6   2    1.15    0.45
  -8   6  -2    1.33    0.73
  -8  -6  -2    1.67    0.63
  -8   6  -2    2.15    0.72
   8  -6   3   -0.09    0.33
  -8  -6  -3    0.05    0.61
  -8   6  -3    0.94    0.67
  -8   6  -3    0.08    0.51
   8  -6   3   -0.15    0.31
   8   6   3    0.45    0.32
  -8   6  -3    0.25    0.61
  -8   6  -4    2.48    0.54
  -8   6  -4    2.06    0.57
   8   6   4    1.87    0.34
   8  -6   4    2.25    0.37
  -8  -7   7    5.02    0.53
  -8   7   7    4.98    0.45
  -8   7   7    5.05    0.55
  -8  -7   7    6.06    0.57
   8   7  -6    1.86    0.41
  -8  -7   6    2.43    0.52
  -8  -7   6    2.69    0.53
  -8   7   6    1.09    0.48
   8   7  -6    1.75    0.46
  -8   7   6    1.83    0.64
   8   7  -5    0.48    0.47
  -8  -7   5    0.90    0.54
  -8   7   5    1.19    0.46
  -8  -7   5    0.99    0.52
  -8  -7   5    1.32    0.58
   8   7  -5    0.42    0.39
  -8  -7   5    1.00    0.55
   8   7  -4   22.07    1.50
  -8  -7   4   21.25    1.49
  -8  -7   4   20.60    1.42
   8   7  -4   18.52    1.33
  -8  -7   4   22.54    1.53
  -8   7   4   22.14    1.50
  -8  -7   4   21.81    1.45
  -8   7   3   13.38    1.16
  -8  -7   3   11.75    1.14
   8  -7  -3   12.16    1.17
  -8   7   3   12.09    1.18
  -8  -7   3   11.27    1.03
   8   7  -3    8.50    0.84
  -8  -7   3   13.86    1.10
   8   7  -3   12.61    1.10
  -8   7   2   44.44    2.36
  -8   7   2   37.86    2.17
   8   7  -2   42.32    2.18
   8  -7  -2   49.44    2.56
   8  -7  -2   37.09    1.96
   8   7  -2   40.37    2.19
   8  -7  -2   46.74    2.20
   8   7  -2   31.11    1.90
  -8   7   2   43.44    2.37
  -8  -7   2   39.37    2.12
  -8  -7   1   17.64    1.37
  -8   7   1   21.15    1.50
   8   7  -1   16.89    1.25
   8  -7  -1   17.65    1.49
   8  -7  -1   18.62    1.23
   8  -7  -1   18.91    1.22
   8   7  -1   19.15    1.38
   8  -7  -1   18.74    1.33
  -8   7   1   20.31    1.51
  -8   7   1   22.74    1.66
   8  -7   0    1.95    0.51
   8  -7   0    1.64    0.45
   8  -7   0    1.86    0.54
  -8   7   0    1.80    0.77
   8  -7   0    2.49    0.56
   8  -7   0    1.97    0.62
  -8   7   0    0.82    0.55
  -8   7  -1    4.67    0.93
   8  -7   1    5.60    0.67
   8  -7   1    4.57    0.63
   8   7   1    4.57    0.66
   8  -7   1    3.59    0.60
  -8   7  -1    4.99    0.91
  -8   7  -1    5.25    0.87
   8  -7   1    4.19    0.68
  -8   7  -2    1.44    0.71
   8  -7   2    0.95    0.40
   8   7   2    1.15    0.43
   8  -7   2    1.42    0.43
  -8   7  -2    1.07    0.70
  -8  -7  -2    1.41    0.55
  -8   7  -2    0.98    0.61
   8  -7   3   41.74    1.82
  -8   7  -3   45.54    2.15
  -8   7  -3   46.78    2.09
   8  -7   3   42.57    1.91
   8  -7   3   41.31    1.91
   8  -7   4    0.26    0.28
  -8   7  -4    0.47    0.49
   8   7   4    0.03    0.23
   8  -7   4    0.35    0.22
  -8  -8   7   10.81    0.69
  -8  -8   7   11.08    0.71
  -8   8   7    9.07    0.58
  -8   8   7    9.93    0.71
   8   8  -6    7.18    0.64
  -8  -8   6    8.72    0.79
  -8  -8   6    9.59    0.79
  -8   8   6    9.34    0.91
  -8   8   6    8.54    0.77
  -8  -8   6    9.81    0.85
   8   8  -5    1.84    0.53
  -8  -8   5    1.42    0.56
  -8   8   5    1.51    0.46
  -8  -8   5    2.95    0.57
  -8  -8   5    1.39    0.60
   8   8  -5    1.60    0.44
   8   8  -4   28.69    1.72
  -8  -8   4   30.30    1.74
   8   8  -4   30.11    1.68
  -8   8   4   26.48    1.70
  -8  -8   4   29.12    1.69
  -8  -8   4   28.15    1.79
  -8  -8   4   28.33    1.56
  -8  -8   4   31.95    1.83
  -8  -8   3    0.60    0.54
  -8   8   3   -0.09    0.55
  -8   8   3    1.06    0.58
   8   8  -3    0.79    0.42
   8   8  -3    0.69    0.48
  -8  -8   3    1.72    0.69
  -8  -8   2    0.88    0.58
  -8   8   2    0.62    0.69
   8  -8  -2    1.62    0.48
   8  -8  -2    1.18    0.43
   8   8  -2    0.97    0.45
   8   8  -2    2.16    0.59
  -8   8   2    1.98    0.67
  -8   8   2    1.41    0.69
  -8   8   1   15.51    1.43
   8   8  -1   12.94    1.05
   8  -8  -1   15.55    1.16
   8   8  -1   15.11    1.17
   8   8  -1   14.66    1.10
  -8   8   1   14.61    1.25
   8  -8  -1   12.69    0.99
   8  -8  -1   12.68    1.01
   8  -8   0   -0.06    0.42
   8   8   0   -0.13    0.44
  -8  -8   0   -0.46    0.63
  -8   8   0    0.09    0.47
   8  -8   0    0.44    0.43
   8  -8   1    2.37    0.49
   8   8   1    2.03    0.52
   8  -8   1    2.12    0.48
   8  -8   1    1.96    0.49
  -8   8  -1    2.53    0.70
   8  -8   1    3.02    0.59
   8  -8   2    2.44    0.47
   8   8   2    2.63    0.50
   8  -8   2    2.09    0.48
  -8  -8  -2    2.90    0.67
  -8   8  -2    2.53    0.66
   8  -8   2    3.97    0.61
  -8   8  -2    2.92    0.77
   8  -8   3    0.07    0.27
   8  -8   3    0.12    0.34
   8  -8   3    0.52    0.33
  -8   8  -3   -0.27    0.60
   8  -8   4    9.94    0.62
   8   8   4   10.68    0.59
   8  -8   4    9.51    0.56
  -8   9   7    1.68    0.25
  -8  -9   7    1.75    0.31
   8   9  -6    0.70    0.31
  -8  -9   6    0.41    0.41
  -8  -9   6    0.75    0.36
  -8  -9   6    0.86    0.43
  -8   9   6    1.24    0.58
  -8   9   6   -0.05    0.39
  -8  -9   5    2.29    0.62
  -8  -9   5    3.11    0.56
   8   9  -5    2.30    0.48
  -8  -9   5    1.80    0.55
   8   9  -5    3.02    0.58
  -8  -9   5    1.99    0.59
  -8  -9   4    1.30    0.46
  -8  -9   4    1.12    0.59
   8   9  -4    1.46    0.53
  -8  -9   4    1.32    0.52
  -8   9   4    1.37    0.52
   8   9  -4    0.66    0.43
   8   9  -3   18.78    1.39
  -8  -9   3   20.29    1.48
   8   9  -3   16.15    1.15
   8   9  -3   19.53    1.33
  -8   9   3   19.27    1.37
  -8   9   3   20.83    1.47
  -8  -9   3   19.71    1.30
  -8   9   2    2.99    0.72
   8   9  -2    1.70    0.49
   8   9  -2    2.28    0.58
  -8   9   2    2.52    0.68
  -8  -9   2    1.35    0.60
   8  -9  -2    1.46    0.45
   8  -9  -1    7.35    0.77
   8   9  -1    9.50    0.85
  -8   9   1    8.65    0.98
   8   9  -1    7.61    0.80
  -8   9   1    9.83    1.11
   8  -9  -1    6.55    0.72
   8  -9   0    7.93    0.77
  -8   9   0    8.19    1.06
   8  -9   0    7.11    0.76
  -8   9   0    9.10    1.02
  -8  -9   0    8.44    0.94
   8   9   0    5.62    0.72
   8  -9   1   11.12    1.04
   8  -9   1   11.50    0.86
   8   9   1   10.53    0.89
   8  -9   1   10.93    0.89
  -8   9  -1   11.62    1.09
   8  -9   2   -0.20    0.36
   8   9   2    0.27    0.32
   8  -9   2   -0.22    0.37
   8  -9   2   -0.19    0.36
  -8  -9  -2   -0.14    0.48
  -8   9  -2   -0.23    0.52
   8   9   3    1.17    0.34
   8  -9   3    1.35    0.31
   8  -9   3    1.85    0.39
   8  -9   3    0.88    0.33
  -8   9  -3    1.50    0.49
   8  -9   4    1.92    0.24
   8   9   4    2.18    0.25
   8  -9   4    2.51    0.31
  -8 -10   7    0.02    0.18
   8  10  -6    5.16    0.47
  -8 -10   6    5.57    0.52
  -8  10   6    5.34    0.59
  -8 -10   6    5.92    0.62
  -8  10   6    6.39    0.71
   8  10  -5    1.02    0.43
   8  10  -5    0.64    0.37
  -8 -10   5    0.21    0.32
  -8 -10   5    1.60    0.45
  -8 -10   5    0.68    0.53
  -8  10   5    1.19    0.51
  -8 -10   5    0.67    0.52
  -8  10   5    0.55    0.63
  -8 -10   4   -0.48    0.41
   8  10  -4   -0.06    0.39
  -8 -10   4   -0.25    0.57
  -8 -10   4    0.22    0.51
  -8 -10   4    0.56    0.41
   8  10  -3    4.78    0.63
  -8 -10   3    5.44    0.72
  -8  10   3    5.23    0.81
   8  10  -3    5.31    0.70
   8  10  -3    5.11    0.74
   8  10  -2   10.72    0.92
   8 -10  -2   11.88    0.87
   8  10  -2   12.76    1.04
  -8  10   2   11.23    1.11
   8  10  -2   12.77    1.09
  -8 -10   2   12.02    1.05
  -8 -10   1    1.75    0.63
  -8  10   1    1.14    0.63
   8 -10  -1    0.93    0.43
   8  10  -1    1.61    0.47
   8 -10  -1    0.73    0.37
   8  10  -1    1.71    0.51
  -8 -10   0   17.95    1.30
   8 -10   0   19.10    1.16
  -8  10   0   20.69    1.43
   8 -10   0   18.83    1.34
   8 -10   0   17.44    1.13
   8 -10   1   14.97    0.98
   8  10   1   12.59    0.94
  -8  10  -1   18.00    1.31
   8 -10   1   16.61    1.22
   8 -10   1   14.11    1.00
  -8  10  -1   15.87    1.19
   8  10   2    0.15    0.30
  -8  10  -2    0.63    0.48
   8 -10   2    0.25    0.35
   8 -10   2    0.68    0.36
   8 -10   2    0.56    0.39
   8 -10   2    0.14    0.33
   8 -10   3    7.21    0.57
   8  10   3    7.99    0.56
   8 -10   3    6.12    0.49
   8 -10   3    5.85    0.55
  -8  10  -4    5.55    0.43
  -8  11   6   25.29    1.23
  -8 -11   6   22.94    1.12
  -8 -11   6   25.64    1.23
  -8 -11   5   12.14    0.95
  -8 -11   5   12.75    0.98
  -8 -11   5   11.35    0.81
   8  11  -5   10.98    0.81
  -8 -11   5   12.71    0.94
  -8 -11   5   12.45    0.86
  -8  11   5   12.30    1.01
  -8 -11   4    2.88    0.64
  -8 -11   4    4.50    0.57
   8  11  -4    4.67    0.60
  -8 -11   4    5.26    0.71
  -8 -11   4    3.79    0.68
   8  11  -3    2.46    0.59
   8  11  -3    2.61    0.46
  -8 -11   3    3.48    0.71
  -8  11   3    3.18    0.70
   8  11  -3    3.41    0.58
  -8 -11   3    3.25    0.59
  -8 -11   3    1.60    0.59
   8  11  -2    0.55    0.44
   8 -11  -2    0.31    0.34
   8  11  -2    0.77    0.44
  -8  11   2    0.82    0.59
   8  11  -2    0.52    0.41
  -8 -11   2    1.41    0.55
   8  11  -2    0.93    0.35
   8  11  -1    3.68    0.54
  -8  11   1    3.91    0.75
   8  11  -1    3.87    0.60
   8 -11  -1    3.22    0.51
  -8 -11   1    3.75    0.73
  -8 -11   0    0.06    0.50
   8 -11   0   -0.35    0.34
   8 -11   0   -0.05    0.37
  -8  11   0   -0.60    0.64
   8 -11   0    0.41    0.48
   8  11   0   -0.33    0.39
   8 -11   1    8.76    0.74
   8 -11   1    9.13    0.76
   8 -11   1    8.02    0.67
   8  11   1    8.05    0.72
   8 -11   1    9.78    0.92
  -8  11  -1    9.41    0.87
   8 -11   2   19.45    1.10
   8 -11   2   18.40    1.05
   8 -11   2   19.18    1.06
  -8  11  -2   22.92    1.33
   8 -11   2   20.59    1.22
   8 -11   3    0.15    0.26
  -8  11  -3    0.32    0.37
   8 -11   3    0.51    0.24
   8 -11   3    0.22    0.27
  -8 -12   6    3.99    0.41
  -8  12   6    4.87    0.46
  -8 -12   6    4.06    0.44
  -8  12   6    4.62    0.51
  -8 -12   6    3.75    0.36
  -8  12   5    2.92    0.60
  -8 -12   5    3.49    0.58
  -8 -12   5    3.02    0.54
  -8 -12   5    2.81    0.49
  -8 -12   5    2.57    0.50
   8  12  -5    2.38    0.41
  -8 -12   5    3.09    0.42
  -8 -12   4   -0.09    0.35
   8  12  -4   -0.10    0.36
  -8  12   4   -0.05    0.54
   8  12  -4    0.39    0.43
  -8 -12   4    0.43    0.52
   8  12  -4    0.24    0.26
  -8 -12   4    0.59    0.46
  -8  12   4    0.22    0.42
  -8 -12   4   -0.05    0.53
  -8 -12   3    9.19    0.92
   8  12  -3    9.42    0.86
   8  12  -3    8.95    0.82
  -8  12   3    9.32    0.93
  -8 -12   3   10.24    0.99
  -8 -12   3    9.24    0.83
  -8  12   3    8.77    0.84
   8  12  -3    9.99    0.79
   8  12  -2    0.68    0.42
   8  12  -2   -0.06    0.39
  -8  12   2    0.07    0.54
  -8 -12   2    0.52    0.54
  -8 -12   1   19.42    1.25
   8  12  -1   15.47    1.08
  -8  12   1   18.79    1.31
   8 -12  -1   16.69    1.03
   8 -12   0   -0.28    0.34
   8 -12   0   -0.09    0.33
  -8 -12   0   -0.28    0.45
   8  12   0    0.25    0.36
   8 -12   0    0.38    0.45
   8 -12   1    5.80    0.68
   8 -12   1    4.42    0.55
   8 -12   1    3.92    0.46
   8 -12   1    4.28    0.52
   8  12   1    4.08    0.49
   8 -12   2   12.68    0.88
  -8  12  -2   10.66    0.89
   8 -12   2   11.22    0.71
   8 -12   2   11.56    0.76
   8 -12   2   11.53    0.75
   8 -12   3    0.04    0.18
   8 -12   3   -0.09    0.22
  -8  12  -3   -0.09    0.31
  -8  13   6    1.79    0.25
  -8 -13   5    1.24    0.38
  -8  13   5    1.24    0.39
  -8 -13   5    0.69    0.34
   8  13  -5    0.57    0.28
  -8 -13   5    1.04    0.31
  -8  13   5    0.38    0.45
  -8 -13   4    0.11    0.44
   8  13  -4   -0.04    0.22
  -8 -13   4    0.30    0.33
  -8 -13   4   -0.05    0.41
  -8  13   4   -0.33    0.37
  -8  13   4    0.13    0.48
  -8  13   3    1.92    0.53
   8  13  -3    2.99    0.52
   8  13  -3    2.40    0.41
   8  13  -3    1.92    0.46
  -8 -13   3    2.50    0.49
  -8 -13   3    3.01    0.62
  -8  13   3    3.44    0.54
  -8 -13   3    2.57    0.57
   8  13  -2    0.11    0.36
  -8  13   2   -0.38    0.55
   8  13  -2    0.10    0.35
  -8 -13   2    0.07    0.49
   8  13  -1    4.33    0.56
  -8  13   1    4.31    0.71
   8 -13  -1    4.35    0.50
  -8 -13   1    4.75    0.63
   8 -13   0   -0.07    0.37
   8 -13   0    0.33    0.32
   8 -13   0   -0.08    0.28
   8 -13   1    2.19    0.38
   8  13   1    2.30    0.43
   8 -13   1    1.98    0.43
  -8  13  -1    2.02    0.54
   8 -13   1    2.33    0.48
   8 -13   2    8.08    0.54
  -8  13  -2    9.17    0.71
   8 -13   2    9.04    0.60
   8 -13   2    7.60    0.56
   8 -13   3   -0.12    0.16
   8  13   3    0.15    0.18
   8 -13   3    0.07    0.14
  -8  14   5    5.66    0.48
  -8 -14   5    4.76    0.38
  -8 -14   5    4.09    0.39
  -8 -14   5    4.97    0.46
  -8  14   4    3.06    0.46
  -8 -14   4    4.34    0.51
  -8 -14   4    3.08    0.52
   8  14  -3    5.77    0.59
   8  14  -3    5.19    0.57
  -8 -14   3    6.72    0.69
  -8 -14   3    5.87    0.59
  -8 -14   3    6.47    0.72
   8  14  -2    0.39    0.33
  -8  14   2    0.39    0.51
  -8 -14   2    0.33    0.43
  -8 -14   2   -0.05    0.40
  -8 -14   1    0.23    0.39
   8 -14  -1    0.06    0.37
   8 -14  -1    0.13    0.28
   8  14  -1    0.47    0.33
  -8 -14   1    0.16    0.44
   8  14   0    0.27    0.38
  -8  14   0   -0.05    0.45
[truncated: 29,549 more chars]
